# Supplementary material for: Bioactivity Profiling of In Silico Predicted Linear Toxins from the Ants Myrmica rubra and Myrmica ruginodis
Source: Toxins (Basel). 2022 Dec 2;14(12):846. doi: 10.3390/toxins14120846 (PMC9784689; doi:10.3390/toxins14120846)
Supplement: Supplementary file 1 [file toxins-14-00846-s001.zip]

Archive with 8 entries (8 files):
- S1_blastp_vs_M_rubra.tsv
- S2_blastp_vs_M_ruginodis.tsv
- S3_Alingments_AMP-like_toxin_candidates_full_seqs.fasta
- S4_Consensus_tree.tree
- S5_Raw_data_cytotoxicity_and_viral_screening.xlsx
- S6_Raw_data_antimicrobial_sreening.xlsx
- S7_Raw_data_antimicrobial_MIC_screening.xlsx
- S8_Contig_BR_toxin_names.xlsx
