# Supplementary material for: Bioactivity Profiling of In Silico Predicted Linear Toxins from the Ants Myrmica rubra and Myrmica ruginodis
Source: Toxins (Basel). 2022 Dec 2;14(12):846. doi: 10.3390/toxins14120846 (PMC9784689; doi:10.3390/toxins14120846)
Supplement: Supplementary file 1 [file toxins-14-00846-s001.zip › S1_blastp_vs_M_rubra.tsv]

qseqid	sseqid	pident	length	mismatch	gapopen	qstart	qend	sstart	send	evalue	bitscore	slen	qlen	ppos	qcovhsp	qcovs	sseq	qseq
U12-myrmicitoxin-Mri1a(Full_sequence)	TRINITY_DN3289_c0_g1_i7.p3	86.486	37	5	0	1	37	1	37	1.69e-15	65.1	38	37	91.89	100	100	MKTIELITIFAMITTWMVTIVTGDPIDPKLLESLAGK	MKTIELITIFAMITTLMVTVVAGDPIDPKVLESLVGK
U12-myrmicitoxin-Mri1a(Full_sequence)	NODE_68443_length_558_cov_1965.650099_g29454_i0.p2	78.378	37	8	0	1	37	1	37	4.60e-13	58.9	38	37	86.49	100	100	MKTIELITIFAMITTWMVTIVTGDPIDSKAIKSLQGK	MKTIELITIFAMITTLMVTVVAGDPIDPKVLESLVGK
U12-myrmicitoxin-Mri1a(Full_sequence)	NODE_65511_length_607_cov_1768.259058_g26639_i0.p2	78.378	37	8	0	1	37	1	37	4.60e-13	58.9	38	37	86.49	100	100	MKTIELITIFAMITTWMVTIVTGDPIDSKAIKSLQGK	MKTIELITIFAMITTLMVTVVAGDPIDPKVLESLVGK
U12-myrmicitoxin-Mri1a(Full_sequence)	TRINITY_DN3289_c0_g1_i10.p3	78.378	37	8	0	1	37	1	37	4.60e-13	58.9	38	37	86.49	100	100	MKTIELITIFAMITTWMVTIVTGDPIDSKAIKSLQGK	MKTIELITIFAMITTLMVTVVAGDPIDPKVLESLVGK
U12-myrmicitoxin-Mri1a(Full_sequence)	NODE_65832_length_601_cov_5219.318681_g5543_i2.p3	84.211	38	5	1	1	37	1	38	7.60e-13	58.5	39	37	89.47	100	100	MKTIELITIFAMITTWMVTVMATPDPIDPKLLESLAGK	MKTIELITIFAMITTLMVTVVAG-DPIDPKVLESLVGK
U12-myrmicitoxin-Mri1a(Full_sequence)	TRINITY_DN3289_c0_g1_i2.p2	77.778	36	8	0	1	36	1	36	1.04e-11	55.5	42	37	83.33	97	97	MKTIELITIFAMITTWMVTIVTGDPIDSDALKSLQG	MKTIELITIFAMITTLMVTVVAGDPIDPKVLESLVG
U12-myrmicitoxin-Mri1a(Full_sequence)	TRINITY_DN3289_c0_g1_i3.p3	88.889	27	3	0	1	27	1	27	4.39e-09	49.3	49	37	92.59	73	73	MKTIELITIFAMITTWMVTIVTGDPID	MKTIELITIFAMITTLMVTVVAGDPID
U12-myrmicitoxin-Mri1a(Full_sequence)	NODE_72383_length_497_cov_1421.751131_g33246_i0.p3	88.889	27	3	0	1	27	1	27	5.66e-09	48.5	31	37	92.59	73	73	MKTIELITIFAMITTWMVTIVTGDPID	MKTIELITIFAMITTLMVTVVAGDPID
U12-myrmicitoxin-Mri1a(Full_sequence)	NODE_48592_length_1126_cov_666.845938_g2_i14406.p4	88.889	27	3	0	1	27	1	27	5.66e-09	48.5	31	37	92.59	73	73	MKTIELITIFAMITTWMVTIVTGDPID	MKTIELITIFAMITTLMVTVVAGDPID
U12-myrmicitoxin-Mri1a(Full_sequence)	TRINITY_DN3289_c0_g1_i5.p3	88.889	27	3	0	1	27	1	27	5.66e-09	48.5	31	37	92.59	73	73	MKTIELITIFAMITTWMVTIVTGDPID	MKTIELITIFAMITTLMVTVVAGDPID
U12-myrmicitoxin-Mri1a(Full_sequence)	TRINITY_DN3289_c0_g1_i6.p3	88.889	27	3	0	1	27	1	27	5.66e-09	48.5	31	37	92.59	73	73	MKTIELITIFAMITTWMVTIVTGDPID	MKTIELITIFAMITTLMVTVVAGDPID
U12-myrmicitoxin-Mri1a(Full_sequence)	TRINITY_DN3289_c0_g1_i4.p3	88.889	27	3	0	1	27	1	27	5.66e-09	48.5	31	37	92.59	73	73	MKTIELITIFAMITTWMVTIVTGDPID	MKTIELITIFAMITTLMVTVVAGDPID
U12-myrmicitoxin-Mri1a(Full_sequence)	NODE_66091_length_599_cov_2719.134191_g14756_i3.p4	72.973	37	9	1	1	36	1	37	7.13e-08	45.8	43	37	78.38	97	97	MKTIELITIFAMITIWMVTVMATPDPIDSDALKSLQG	MKTIELITIFAMITTLMVTVVAG-DPIDPKVLESLVG
U12-myrmicitoxin-Mri1a(Full_sequence)	NODE_49913_length_1079_cov_1702.130859_g14756_i0.p5	85.714	28	3	1	1	27	1	28	2.39e-06	42.0	32	37	89.29	73	73	MKTIELITIFAMITTWMVTVMATPDPID	MKTIELITIFAMITTLMVTVVAG-DPID
U12-myrmicitoxin-Mri1a(Full_sequence)	NODE_49885_length_1070_cov_1904.269951_g5543_i1.p4	85.714	28	3	1	1	27	1	28	2.39e-06	42.0	32	37	89.29	73	73	MKTIELITIFAMITTWMVTVMATPDPID	MKTIELITIFAMITTLMVTVVAG-DPID
U12-myrmicitoxin-Mri1a(Full_sequence)	NODE_25221_length_2653_cov_699.036182_g5543_i0.p13	85.714	28	3	1	1	27	1	28	2.39e-06	42.0	32	37	89.29	73	73	MKTIELITIFAMITTWMVTVMATPDPID	MKTIELITIFAMITTLMVTVVAG-DPID
U12-myrmicitoxin-Mri1a(Full_sequence)	TRINITY_DN3289_c0_g1_i3.p2	70.588	17	5	0	13	29	1	17	0.62	28.5	50	37	76.47	46	46	ITTWMVTIVTGDPIDNN	ITTLMVTVVAGDPIDPK
