# Supplementary material for: Bioactivity Profiling of In Silico Predicted Linear Toxins from the Ants Myrmica rubra and Myrmica ruginodis
Source: Toxins (Basel). 2022 Dec 2;14(12):846. doi: 10.3390/toxins14120846 (PMC9784689; doi:10.3390/toxins14120846)
Supplement: Supplementary file 1 [file toxins-14-00846-s001.zip › S2_blastp_vs_M_ruginodis.tsv]

qseqid	sseqid	pident	length	mismatch	gapopen	qstart	qend	sstart	send	evalue	bitscore	slen	qlen	ppos	qcovhsp	qcovs	sseq	qseq
U12-myrmicitoxin-Mri1a(Full_sequence)	NODE_82398_length_301_cov_28261.979675_g49770_i0.p2	86.842	38	4	1	1	37	1	38	1.86e-13	59.7	39	37	92.11	100	100	MKTIELITIFAMITTWMVTVMATPDPIDPKVLESLLGK	MKTIELITIFAMITTLMVTVVAG-DPIDPKVLESLVGK
U12-myrmicitoxin-Mri1a(Full_sequence)	NODE_62595_length_472_cov_15361.913669_g30328_i0.p3	86.842	38	4	1	1	37	1	38	1.86e-13	59.7	39	37	92.11	100	100	MKTIELITIFAMITTWMVTVMATPDPIDPKVLESLLGK	MKTIELITIFAMITTLMVTVVAG-DPIDPKVLESLVGK
U12-myrmicitoxin-Mri1a(Full_sequence)	NODE_54983_length_616_cov_10222.866310_g22751_i0.p4	86.842	38	4	1	1	37	1	38	2.19e-13	59.7	39	37	89.47	100	100	MKTIELITIFAMITTWMVTVMATPDPIDPKVLESLAGK	MKTIELITIFAMITTLMVTVVAG-DPIDPKVLESLVGK
U12-myrmicitoxin-Mri1a(Full_sequence)	NODE_52816_length_665_cov_8557.347541_g21172_i0.p4	86.842	38	4	1	1	37	1	38	2.19e-13	59.7	39	37	89.47	100	100	MKTIELITIFAMITTWMVTVMATPDPIDPKVLESLAGK	MKTIELITIFAMITTLMVTVVAG-DPIDPKVLESLVGK
U12-myrmicitoxin-Mri1a(Full_sequence)	NODE_28104_length_1954_cov_2007.360190_g7305_i1.p3	78.378	37	8	0	1	37	1	37	3.89e-13	58.9	38	37	86.49	100	100	MKTIELITIFAMITTWMVTIVTGDPIDSKAIKSLQGK	MKTIELITIFAMITTLMVTVVAGDPIDPKVLESLVGK
U12-myrmicitoxin-Mri1a(Full_sequence)	NODE_29403_length_1826_cov_1903.125353_g7944_i0.p5	78.378	37	8	0	1	37	1	37	3.89e-13	58.9	38	37	86.49	100	100	MKTIELITIFAMITTWMVTIVTGDPIDSKAIKSLQGK	MKTIELITIFAMITTLMVTVVAGDPIDPKVLESLVGK
U12-myrmicitoxin-Mri1a(Full_sequence)	TRINITY_DN40_c0_g2_i5.p1	84.211	38	5	1	1	37	1	38	1.62e-12	57.4	39	37	89.47	100	100	MKTIELITIFAMITIWMVTVMATPDPIDPKVLESLLGK	MKTIELITIFAMITTLMVTVVAG-DPIDPKVLESLVGK
U12-myrmicitoxin-Mri1a(Full_sequence)	TRINITY_DN40_c0_g2_i4.p2	75.676	37	9	0	1	37	1	37	3.62e-12	56.6	38	37	83.78	100	100	MKTIELITIFAMITIWMVTIVTGDPIDSKAIKSLQGK	MKTIELITIFAMITTLMVTVVAGDPIDPKVLESLVGK
U12-myrmicitoxin-Mri1a(Full_sequence)	NODE_51839_length_691_cov_9662.951258_g20336_i0.p5	82.857	35	5	1	1	34	1	35	1.38e-10	52.4	38	37	91.43	92	92	MKTIELITIFAMITTWMVTVMATPDPINPKLLESL	MKTIELITIFAMITTLMVTVVAG-DPIDPKVLESL
U12-myrmicitoxin-Mri1a(Full_sequence)	NODE_50103_length_741_cov_4583.062682_g18903_i0.p6	88.889	27	3	0	1	27	1	27	4.78e-09	48.5	31	37	92.59	73	73	MKTIELITIFAMITTWMVTIVTGDPID	MKTIELITIFAMITTLMVTVVAGDPID
U12-myrmicitoxin-Mri1a(Full_sequence)	NODE_51102_length_712_cov_6893.445967_g19697_i0.p4	71.053	38	10	1	1	37	1	38	7.29e-09	48.1	45	37	78.95	100	100	MKTIELITIFAMITTWMVTVMATPDPINPKLWLKLFSK	MKTIELITIFAMITTLMVTVVAG-DPIDPKVLESLVGK
U12-myrmicitoxin-Mri1a(Full_sequence)	TRINITY_DN8078_c0_g2_i15.p5	88.462	26	3	0	2	27	1	26	1.76e-08	47.4	53	37	92.31	70	70	KTIELITIFAMITTWMVTIVTGDPID	KTIELITIFAMITTLMVTVVAGDPID
U12-myrmicitoxin-Mri1a(Full_sequence)	TRINITY_DN8078_c0_g2_i17.p5	88.462	26	3	0	2	27	1	26	1.80e-08	47.4	52	37	92.31	70	70	KTIELITIFAMITTWMVTIVTGDPID	KTIELITIFAMITTLMVTVVAGDPID
U12-myrmicitoxin-Mri1a(Full_sequence)	TRINITY_DN40_c0_g2_i11.p2	85.185	27	4	0	1	27	1	27	3.94e-08	46.2	31	37	88.89	73	73	MKTIELITIFAMITIWMVTIVTGDPID	MKTIELITIFAMITTLMVTVVAGDPID
U12-myrmicitoxin-Mri1a(Full_sequence)	TRINITY_DN40_c0_g2_i6.p2	85.185	27	4	0	1	27	1	27	3.94e-08	46.2	31	37	88.89	73	73	MKTIELITIFAMITIWMVTIVTGDPID	MKTIELITIFAMITTLMVTVVAGDPID
U12-myrmicitoxin-Mri1a(Full_sequence)	TRINITY_DN40_c0_g2_i9.p3	85.185	27	4	0	1	27	1	27	3.94e-08	46.2	31	37	88.89	73	73	MKTIELITIFAMITIWMVTIVTGDPID	MKTIELITIFAMITTLMVTVVAGDPID
U12-myrmicitoxin-Mri1a(Full_sequence)	NODE_71133_length_374_cov_20232.031348_g38509_i0.p2	70.270	37	10	1	1	36	1	37	1.03e-07	45.4	43	37	78.38	97	97	MKTVELITIFAMITIWMVTVMATPDPIDSDALKSLQG	MKTIELITIFAMITTLMVTVVAG-DPIDPKVLESLVG
U12-myrmicitoxin-Mri1a(Full_sequence)	NODE_61114_length_496_cov_13564.829932_g28870_i0.p2	70.270	37	10	1	1	36	1	37	1.03e-07	45.4	43	37	78.38	97	97	MKTVELITIFAMITIWMVTVMATPDPIDSDALKSLQG	MKTIELITIFAMITTLMVTVVAG-DPIDPKVLESLVG
U12-myrmicitoxin-Mri1a(Full_sequence)	TRINITY_DN40_c0_g2_i10.p2	70.270	37	10	1	1	36	1	37	1.03e-07	45.4	43	37	78.38	97	97	MKTVELITIFAMITIWMVTVMATPDPIDSDALKSLQG	MKTIELITIFAMITTLMVTVVAG-DPIDPKVLESLVG
U12-myrmicitoxin-Mri1a(Full_sequence)	NODE_44572_length_945_cov_4911.382022_g14944_i0.p3	85.714	28	3	1	1	27	1	28	2.02e-06	42.0	32	37	89.29	73	73	MKTIELITIFAMITTWMVTVMATPDPID	MKTIELITIFAMITTLMVTVVAG-DPID
U12-myrmicitoxin-Mri1a(Full_sequence)	NODE_42712_length_1029_cov_3891.955852_g13780_i0.p3	85.714	28	3	1	1	27	1	28	2.02e-06	42.0	32	37	89.29	73	73	MKTIELITIFAMITTWMVTVMATPDPID	MKTIELITIFAMITTLMVTVVAG-DPID
U12-myrmicitoxin-Mri1a(Full_sequence)	NODE_39190_length_1198_cov_3429.257218_g11226_i2.p3	82.143	28	4	1	1	27	1	28	6.53e-06	40.4	34	37	89.29	73	73	MKTIELITIFAMITTWMVTVMATPDPIN	MKTIELITIFAMITTLMVTVVAG-DPID
U12-myrmicitoxin-Mri1a(Full_sequence)	NODE_38247_length_1248_cov_3640.326069_g11226_i1.p5	82.143	28	4	1	1	27	1	28	6.53e-06	40.4	34	37	89.29	73	73	MKTIELITIFAMITTWMVTVMATPDPIN	MKTIELITIFAMITTLMVTVVAG-DPID
U12-myrmicitoxin-Mri1a(Full_sequence)	NODE_37861_length_1269_cov_3305.140857_g11226_i0.p5	82.143	28	4	1	1	27	1	28	6.53e-06	40.4	34	37	89.29	73	73	MKTIELITIFAMITTWMVTVMATPDPIN	MKTIELITIFAMITTLMVTVVAG-DPID
U12-myrmicitoxin-Mri1a(Full_sequence)	NODE_64792_length_442_cov_9399.813953_g32502_i0.p2	82.143	28	4	1	1	27	1	28	6.60e-06	40.4	34	37	89.29	73	73	MKTIELITIFAMITTWMVTVMATPDPIN	MKTIELITIFAMITTLMVTVVAG-DPID
U12-myrmicitoxin-Mri1a(Full_sequence)	NODE_65627_length_431_cov_10956.941489_g33013_i0.p2	78.571	28	5	1	1	27	1	28	2.95e-05	38.9	32	37	85.71	73	73	MKTVELITIFAMITIWMVTVMATPDPID	MKTIELITIFAMITTLMVTVVAG-DPID
U12-myrmicitoxin-Mri1a(Full_sequence)	TRINITY_DN40_c0_g2_i8.p1	78.571	28	5	1	1	27	1	28	6.01e-05	38.1	34	37	85.71	73	73	MKTIELITIFAMITIWMVTVMATPDPIN	MKTIELITIFAMITTLMVTVVAG-DPID
U12-myrmicitoxin-Mri1a(Full_sequence)	TRINITY_DN40_c0_g2_i12.p1	78.571	28	5	1	1	27	1	28	6.01e-05	38.1	34	37	85.71	73	73	MKTIELITIFAMITIWMVTVMATPDPIN	MKTIELITIFAMITTLMVTVVAG-DPID
U12-myrmicitoxin-Mri1a(Full_sequence)	NODE_110428_length_223_cov_3.232143_g78121_i0.p1	61.111	36	13	1	2	36	1	36	8.84e-05	38.1	44	37	69.44	95	95	KTVELITIFAMITIWMVTEMATPDPKDSDSLKSFQG	KTIELITIFAMITTLMVTVVAG-DPIDPKVLESLVG
U12-myrmicitoxin-Mri1a(Full_sequence)	TRINITY_DN4281_c0_g1_i8.p1	85.714	21	3	0	6	26	1	21	1.38e-04	37.4	42	37	90.48	57	57	LITIFAMITTWMVTIVTGDPI	LITIFAMITTLMVTVVAGDPI
U12-myrmicitoxin-Mri1a(Full_sequence)	TRINITY_DN2823_c0_g1_i47.p11	70.833	24	7	0	9	32	1	24	4.19e-04	37.4	106	37	83.33	65	65	IFAMITTWMVTIVTGDPIDNEELD	IFAMITTLMVTVVAGDPIDPKVLE
U12-myrmicitoxin-Mri1a(Full_sequence)	TRINITY_DN2823_c0_g1_i46.p11	70.833	24	7	0	9	32	1	24	4.19e-04	37.4	106	37	83.33	65	65	IFAMITTWMVTIVTGDPIDNEELD	IFAMITTLMVTVVAGDPIDPKVLE
U12-myrmicitoxin-Mri1a(Full_sequence)	TRINITY_DN40_c0_g2_i13.p2	60.606	33	11	2	6	37	1	32	0.032	31.2	33	37	78.79	86	86	LISIFAIITTWIVTVMATPVPINPNLLVSL-GK	LITIFAMITTLMVTVVAGD-PIDPKVLESLVGK
U12-myrmicitoxin-Mri1a(Full_sequence)	TRINITY_DN236617_c0_g1_i1.p2	82.353	17	3	0	11	27	1	17	0.037	31.2	26	37	88.24	46	46	AMITTWMVTIVTGDPID	AMITTLMVTVVAGDPID
U12-myrmicitoxin-Mri1a(Full_sequence)	TRINITY_DN241135_c0_g1_i1.p3	81.250	16	3	0	12	27	1	16	0.093	30.0	34	37	87.50	43	43	MITTWMVTIVTGDPID	MITTLMVTVVAGDPID
U12-myrmicitoxin-Mri1a(Full_sequence)	TRINITY_DN5620_c0_g1_i1.p1	80.000	20	3	1	9	27	1	20	0.46	28.1	24	37	85.00	51	51	IFAMITTWMVTVMATPDPID	IFAMITTLMVTVVAG-DPID
U12-myrmicitoxin-Mri1a(Full_sequence)	TRINITY_DN26988_c0_g2_i4.p2	66.667	15	5	0	15	29	1	15	4.2	26.9	91	37	80.00	41	41	TWMVTIVTGDPIDEQ	TLMVTVVAGDPIDPK
