# Supplementary material for: Bioactivity Profiling of In Silico Predicted Linear Toxins from the Ants Myrmica rubra and Myrmica ruginodis
Source: Toxins (Basel). 2022 Dec 2;14(12):846. doi: 10.3390/toxins14120846 (PMC9784689; doi:10.3390/toxins14120846)
Supplement: Supplementary file 1 [file toxins-14-00846-s001.zip › S3_Alingments_AMP-like_toxin_candidates_full_seqs.fasta]

>U12-MYRTX-Mri1a*
MKTIELITIFAMITTLMVTVVAG-DPIDPKVLESLVGK-----------------
>mature_U12-MYRTX-Mri1a*
--------------------------IDPKVLESLV-------------------
>B_NODE_65832_length_601_cov_5219.318681_g5543_i2.p3 type:complete len:39 gc:universal NODE_65832_length_601_cov_5219.318681_g5543_i2:385-501(+)
MKTIELITIFAMITTWMVTVMATPDPIDPKLLESLAGK-----------------
>G_NODE_52816_length_665_cov_8557.347541_g21172_i0.p4 type:complete len:39 gc:universal NODE_52816_length_665_cov_8557.347541_g21172_i0:246-362(+)
MKTIELITIFAMITTWMVTVMATPDPIDPKVLESLAGK-----------------
>G_NODE_62595_length_472_cov_15361.913669_g30328_i0.p3 type:complete len:39 gc:universal NODE_62595_length_472_cov_15361.913669_g30328_i0:246-362(+)
MKTIELITIFAMITTWMVTVMATPDPIDPKVLESLLGK-----------------
>G_TRINITY_DN40_c0_g2_i5.p1 type:complete len:39 gc:universal TRINITY_DN40_c0_g2_i5:164-280(+)
MKTIELITIFAMITIWMVTVMATPDPIDPKVLESLLGK-----------------
>G_NODE_51839_length_691_cov_9662.951258_g20336_i0.p5 type:complete len:38 gc:universal NODE_51839_length_691_cov_9662.951258_g20336_i0:246-359(+)
MKTIELITIFAMITTWMVTVMATPDPINPKLLESL-GK-----------------
>G_NODE_51102_length_712_cov_6893.445967_g19697_i0.p4 type:complete len:45 gc:universal NODE_51102_length_712_cov_6893.445967_g19697_i0:246-380(+)
MKTIELITIFAMITTWMVTVMATPDPINPKLWLKLFSKLESVGK-----------
>B_NODE_66091_length_599_cov_2719.134191_g14756_i3.p4 type:complete len:43 gc:universal NODE_66091_length_599_cov_2719.134191_g14756_i3:385-513(+)
MKTIELITIFAMITIWMVTVMATPDPIDSDALKSLQGG--TVGK-----------
>G_TRINITY_DN40_c0_g2_i10.p2 type:complete len:43 gc:universal TRINITY_DN40_c0_g2_i10:161-289(+)
MKTVELITIFAMITIWMVTVMATPDPIDSDALKSLQGG--TVGK-----------
>BG_TRINITY_DN3289_c0_g1_i10.p3 type:complete len:38 gc:universal TRINITY_DN3289_c0_g1_i10:179-292(+)
MKTIELITIFAMITTWMVTIV-TGDPIDSKAIKSLQGK-----------------
>G_TRINITY_DN40_c0_g2_i4.p2 type:complete len:38 gc:universal TRINITY_DN40_c0_g2_i4:163-276(+)
MKTIELITIFAMITIWMVTIV-TGDPIDSKAIKSLQGK-----------------
>B_TRINITY_DN3289_c0_g1_i2.p2 type:complete len:42 gc:universal TRINITY_DN3289_c0_g1_i2:179-304(+)
MKTIELITIFAMITTWMVTIV-TGDPIDSDALKSLQGG--TVGK-----------
>G_NODE_110428_length_223_cov_3.232143_g78121_i0.p1 type:5prime_partial len:44 gc:universal NODE_110428_length_223_cov_3.232143_g78121_i0:1-132(+)
-KTVELITIFAMITIWMVTEMATPDPKDSDSLKSFQG----VGKCAQE-------
>B_TRINITY_DN3289_c0_g1_i3.p3 type:complete len:49 gc:universal TRINITY_DN3289_c0_g1_i3:226-372(+)
MKTIELITIFAMITTWMVTIV-TGDPIDRSEKTERESE---RERERERMLQY---
>G_TRINITY_DN8078_c0_g2_i15.p5 type:5prime_partial len:53 gc:universal TRINITY_DN8078_c0_g2_i15:2-160(+)
-KTIELITIFAMITTWMVTIV-TGDPIDVYFILHLPRP-GSFGWQESTNLSGNKL
>G_TRINITY_DN8078_c0_g2_i17.p5 type:5prime_partial len:52 gc:universal TRINITY_DN8078_c0_g2_i17:2-157(+)
-KTIELITIFAMITTWMVTIV-TGDPIDVYFILHLPRP-GSVGWQGSTNLSGNK-
