# Supplementary material for: Bioactivity Profiling of In Silico Predicted Linear Toxins from the Ants Myrmica rubra and Myrmica ruginodis
Source: Toxins (Basel). 2022 Dec 2;14(12):846. doi: 10.3390/toxins14120846 (PMC9784689; doi:10.3390/toxins14120846)
Supplement: Supplementary file 1 [file toxins-14-00846-s001.zip › S4_Consensus_tree.tree]

(U19-MYRTX-Mri1a:0.0000022211,((((U-MYRTX-Mrub4a_Mrug7a:0.0000021330,U-MYRTX-Mrug6a:0.3443209295)80:0.2133391892,(U14-myrmicitoxin-Tb1a:0.3285497469,(((U12-MYRTX-Tb1a:0.5558608053,(U-MYRTX-Mrug2b:0.1083744410,U12-myrmicitoxin-Mri1a_Mature_sequence_:0.0000021330)67:0.1029720411)24:0.0000021330,U-MYRTX-Mrug2a:0.0000021330)23:0.0000021330,((U-MYRTX-Mrub2a:0.0000021330,U1-myrmicitoxin-Mr1a_Mature_sequence_:0.0000021330)63:0.0000021330,(U-MYRTX-Mrug5b:0.0000021330,U-MYRTX-Mrug5a:0.6497706397)78:0.1403988435)63:0.1089757678)78:0.5025290024)49:0.1191004414)53:0.0000022322,U-MYRTX-Mrub4b_Mrug3a:0.0000021330)68:0.2527099958,U-MYRTX-Mrug4b:1.4481040313)79:0.0875140694,U-MYRTX-Mrub3a:1.7974814804);
