# Supplementary material for: Bioactivity Profiling of In Silico Predicted Linear Toxins from the Ants Myrmica rubra and Myrmica ruginodis
Source: Toxins (Basel). 2022 Dec 2;14(12):846. doi: 10.3390/toxins14120846 (PMC9784689; doi:10.3390/toxins14120846)
Supplement: Supplementary file 1 [file toxins-14-00846-s001.zip › S5_Raw_data_cytotoxicity_and_viral_screening.xlsx]

## Sheet: Cytotoxicity
RLU (relative light Units)
	Controls				100 µM
DMSO	13655.9	13655.9	13655.9
Untreated	17825.3	18123.7	18953.3
MI-0001	17244.7	16969.7	17349.7
Ionomycin	36	27.667	30
BR411					16681	16440.7	15341
BR412					17576.7	16750.3	16289.3
BR413					16776.7	15288.3	15796
BR414					15699.3	16323.3	15258
BR415					15674	15429	13982
BR416					17543.7	18124	15741.3
BR417					16224.7	17175	17241
BR418					16082.7	15601.3	15741
BR419					15766	16481.7	15951.3
BR420					18408.3	17298	17250.3
Normalized data
	Controls				100 µM
DMSO	100	100	100
Untreated	94.4433	105.985	102.855
MI-0001	74.2016	78.2878	77.992
Ionomycin	0.205729	0.187724	0.162868
BR411					98.0505	101.747	94.883
BR412					103.315	103.664	100.748
BR413					98.6128	94.6158	97.6972
BR414					92.2802	101.021	94.3697
BR415					92.1313	95.4864	86.4777
BR416					128.47	132.719	115.271
BR417					118.811	125.77	126.253
BR418					117.771	114.246	115.269
BR419					115.452	120.693	116.809
BR420					134.801	126.671	126.322

## Sheet: Antiviral Screening
	Raw Data							Blank corrected								Normalized to Aprotinin =1
	Influenza A/Hessen/1/03 (H3N2)
	Controls			100 µM				Controls			100 µM				Controls			100 µM
Aprotinin	8176	8176	8176					7162.22	7162.22	7162.22					1	1	1
w/o	9461.67	11247.7	12056.7					8447.89	10233.9	11042.9					1.17951	1.42887	1.54182
H3N2	956.667	976.667	1108					0	0	0					0	0	0
BR411				1727	1579	1881.67					713.222	565.222	867.889					0.0995811	0.0789171	0.121176
BR412				1427.67	1417.33	1459					413.889	403.555	445.222					0.0577878	0.0563449	0.0621626
BR413				1775.67	1420.33	1749.67					761.889	406.555	735.889					0.106376	0.0567638	0.102746
BR414				1512.67	1587.33	1546.33					498.889	573.555	532.555					0.0696556	0.0800806	0.0743561
BR415				1625.67	1454.67	1530.67					611.889	440.889	516.889					0.0854328	0.0615576	0.0721688
BR416				1359.67	1358.67	1375.33					345.889	344.889	361.555					0.0482935	0.0481539	0.0504808
BR417				1481.67	1345.67	1578.67					467.889	331.889	564.889					0.0653274	0.0463388	0.0788706
BR418				1468.67	1213.67	1328					454.889	199.889	314.222					0.0635123	0.0279088	0.0438721
BR419				1248.67	1405	1410.33					234.889	391.222	396.555					0.0327955	0.054623	0.0553676
BR420				1495.67	1410.33	1525					481.889	396.555	511.222					0.0672821	0.0553676	0.0713776
	Influenza A/Hamburg/5/2009 (H1N1)
	Controls			100 µM				Controls			100 µM				Controls			100 µM
Aprotinin	11229.3	11229.3	11229.3					9642.89	9642.89	9642.89					1	1	1
w/o	12120.7	11188	11019					10534.2	9601.56	9432.56					1.09243	0.995714	0.978188
H1N1	1629.33	1475.33	1654.67					0	0	0					0	0	0
BR411				2300.33	2291	2371.33					713.889	704.556	784.889					0.0740327	0.0730648	0.0813956
BR412				1967.33	2143.67	2070.67					380.889	557.223	484.223					0.0394994	0.0577859	0.0502155
BR413				2087	2072.67	1993.33					500.556	486.223	406.889					0.0519093	0.0504229	0.0421957
BR414				1834.67	1808.33	1857.67					248.223	221.889	271.223					0.0257415	0.0230106	0.0281267
BR415				1855	1741.67	1808.67					268.556	155.223	222.223					0.0278501	0.0160971	0.0230452
BR416				1781.33	1629.67	1812					194.889	43.2227	225.556					0.0202106	0.00448234	0.0233909
BR417				1875.67	1806.33	1661.67					289.223	219.889	75.2227					0.0299934	0.0228032	0.00780085
BR418				1554.33	1608.67	1511.33					-32.1113	22.2227	-75.1113					-0.00333005	0.00230457	-0.0077893
BR419				2074.67	2011.67	2024.67					488.223	425.223	438.223					0.0506303	0.044097	0.0454452
BR420				1510	1630	1833.33					-76.4443	43.5557	246.889					-0.00792754		0.0256032
	Influenza B/Malaysia/2506/2004
	Controls			100 µM				Controls			100 µM				Controls			100 µM
Aprotinin	10816.7	10816.7	10816.7					9389.89	9389.89	9389.89					1	1	1
w/o	11206.3	11026.3	12247.3					9779.55	9599.55	10820.6					1.0415	1.02233	1.15236
B/Mal	1060.33	1255.33	1964.67					0	0	0					0	0	0
BR411				2258	3050.67	2791					831.222	1623.89	1364.22					0.0885231	0.17294	0.145286
BR412				2005	2448.67	2404					578.222	1021.89	977.222					0.0615792	0.108829	0.104072
BR413				1868.67	2725	2397.67					441.889	1298.22	970.889					0.0470601	0.138257	0.103397
BR414				1927	2261	2569					500.222	834.222	1142.22					0.0532724	0.0888426	0.121644
BR415				2002.33	2154	2497.67					575.555	727.222	1070.89					0.0612952	0.0774474	0.114047
BR416				1921.67	1877	2280.67					494.889	450.222	853.889					0.0527045	0.0479476	0.0909371
BR417				1793.67	2015.33	2209					366.889	588.555	782.222					0.0390728	0.0626797	0.0833047
BR418				1802	1818.33	2169					375.222	391.555	742.222					0.0399602	0.0416997	0.0790448
BR419				1792.33	1686.33	2406					365.555	259.555	979.222					0.0389307	0.027642	0.104285
BR420				1780	1673.33	2354.67					353.222	246.555	927.889					0.0376173	0.0262575	0.0988179
	Influenza B/Massachusetts/71
	Controls			100 µM				Controls			100 µM				Controls			100 µM
Aprotinin	12708.9	12708.9	12708.9					12055.8	12055.8	12055.8					1	1	1
w/o	12176.7	12605.3	12442.3					11523.6	11952.2	11789.2					0.955854	0.99141	0.977889
B/Mass	642.667	662	654.667					0	0	0					0	0	0
BR411				753.667	1968	2761.33					100.556	1314.89	2108.22					0.00834087	0.109067	0.174872
BR412				873.333	980.333	840.333					220.222	327.222	187.222					0.0182669	0.0271423	0.0155296
BR413				935.333	931.333	1054.67					282.222	278.222	401.556					0.0234097	0.0230779	0.0333081
BR414				1075	975.667	938.333					421.889	322.556	285.222					0.0349947	0.0267553	0.0236585
BR415				748.667	808.667	872.667					95.5557	155.556	219.556					0.00792613	0.012903	0.0182117
BR416				1063	859.333	982					409.889	206.222	328.889					0.0339994	0.0171056	0.0272806
BR417				820.667	750.333	949.667					167.556	97.2217	296.556					0.0138984	0.00806432	0.0245986
BR418				841	967.333	1003.67					187.889	314.222	350.556					0.0155849	0.026064	0.0290778
BR419				852.333	880.333	978.333					199.222	227.222	325.222					0.016525	0.0188475	0.0269764
BR420				786	804.667	855					132.889	151.556	201.889					0.0110228	0.0125712	0.0167462
