# Supplementary material for: Bioactivity Profiling of In Silico Predicted Linear Toxins from the Ants Myrmica rubra and Myrmica ruginodis
Source: Toxins (Basel). 2022 Dec 2;14(12):846. doi: 10.3390/toxins14120846 (PMC9784689; doi:10.3390/toxins14120846)
Supplement: Supplementary file 1 [file toxins-14-00846-s001.zip › S6_Raw_data_antimicrobial_sreening.xlsx]

## Sheet: AMP_220726_R1_T0
values	1	2	3	4	5	6	7	8	9	10	11	12	13	14	15	16	17	18	19	20	21	22	23	24	25	26	27	28	29	30	31	32	33	34	35	36	37	38	39	40	41	42	43	44	45	46	47	48
A	0.087	0.089	0.09	0.087	0.088	0.093	0.089	0.089	0.089	0.108	0.099	0.088
B	0.087	0.089	0.09	0.087	0.087	0.094	0.088	0.089	0.088	0.107	0.089	0.088
C	0.087	0.089	0.09	0.087	0.087	0.094	0.088	0.089	0.088	0.108	0.089	0.088
D	0.087	0.097	0.11	0.103	0.101	0.097	0.09	0.094	0.088	0.107	0.106	0.091
E	0.087	0.09	0.102	0.09	0.088	0.095	0.089	0.087	0.088	0.107	0.1	0.092
F	0.087	0.089	0.09	0.089	0.087	0.093	0.089	0.086	0.086	0.108	0.089	0.091
G	0.088	0.092	0.113	0.108	0.109	0.099	0.091	0.106	0.09	0.106	0.111	0.106
H	0.088	0.091	0.11	0.102	0.103	0.096	0.09	0.098	0.09	0.106	0.108	0.095
I	0.088	0.091	0.101	0.091	0.09	0.095	0.089	0.089	0.089	0.105	0.101	0.089
J	0.091	0.106	0.1	0.105	0.091	0.094	0.091	0.106	0.091	0.108	0.108	0.091
K	0.09	0.094	0.093	0.1	0.09	0.094	0.091	0.098	0.091	0.109	0.105	0.089
L	0.09	0.09	0.092	0.09	0.09	0.094	0.09	0.09	0.09	0.11	0.1	0.089
M	0.088	0.101	0.1	0.101	0.102	0.106	0.093	0.107	0.105	0.117	0.1	0.094
N	0.089	0.089	0.09	0.091	0.096	0.095	0.089	0.106	0.097	0.108	0.094	0.089
O	0.089	0.088	0.09	0.088	0.088	0.094	0.088	0.101	0.089	0.106	0.087	0.089
P	0.089	0.096	0.104	0.093	0.101	0.096	0.093	0.109	0.101	0.102	0.101	0.086
Q	0.089	0.09	0.095	0.092	0.09	0.094	0.09	0.108	0.092	0.103	0.089	0.086
R	0.089	0.088	0.088	0.091	0.089	0.093	0.089	0.105	0.09	0.103	0.086	0.086
S	0.086	0.089	0.087	0.089	0.089	0.092	0.088	0.109	0.096	0.112	0.098	0.086
T	0.086	0.087	0.086	0.087	0.088	0.092	0.087	0.104	0.088	0.103	0.087	0.086
U	0.086	0.086	0.086	0.087	0.088	0.092	0.087	0.095	0.087	0.103	0.086	0.086
V	0.086	0.085	0.088	0.086	0.087	0.091	0.087	0.087	0.088	0.102	0.085	0.088
W	0.086	0.086	0.088	0.087	0.087	0.092	0.087	0.087	0.088	0.104	0.085	0.088
X	0.086	0.085	0.088	0.087	0.087	0.092	0.087	0.087	0.088	0.106	0.085	0.088
Y
Z
AA
AB
AC
AD
AE
AF
timepoint	1	2	3	4	5	6	7	8	9	10	11	12	13	14	15	16	17	18	19	20	21	22	23	24	25	26	27	28	29	30	31	32	33	34	35	36	37	38	39	40	41	42	43	44	45	46	47	48
A	0	0	0	0	0	0	0	0	0	0	0	0
B	0	0	0	0	0	0	0	0	0	0	0	0
C	0	0	0	0	0	0	0	0	0	0	0	0
D	0	0	0	0	0	0	0	0	0	0	0	0
E	0	0	0	0	0	0	0	0	0	0	0	0
F	0	0	0	0	0	0	0	0	0	0	0	0
G	0	0	0	0	0	0	0	0	0	0	0	0
H	0	0	0	0	0	0	0	0	0	0	0	0
I	0	0	0	0	0	0	0	0	0	0	0	0
J	0	0	0	0	0	0	0	0	0	0	0	0
K	0	0	0	0	0	0	0	0	0	0	0	0
L	0	0	0	0	0	0	0	0	0	0	0	0
M	0	0	0	0	0	0	0	0	0	0	0	0
N	0	0	0	0	0	0	0	0	0	0	0	0
O	0	0	0	0	0	0	0	0	0	0	0	0
P	0	0	0	0	0	0	0	0	0	0	0	0
Q	0	0	0	0	0	0	0	0	0	0	0	0
R	0	0	0	0	0	0	0	0	0	0	0	0
S	0	0	0	0	0	0	0	0	0	0	0	0
T	0	0	0	0	0	0	0	0	0	0	0	0
U	0	0	0	0	0	0	0	0	0	0	0	0
V	0	0	0	0	0	0	0	0	0	0	0	0
W	0	0	0	0	0	0	0	0	0	0	0	0
X	0	0	0	0	0	0	0	0	0	0	0	0
Y
Z
AA
AB
AC
AD
AE
AF
replicate	1	2	3	4	5	6	7	8	9	10	11	12	13	14	15	16	17	18	19	20	21	22	23	24	25	26	27	28	29	30	31	32	33	34	35	36	37	38	39	40	41	42	43	44	45	46	47	48
A	1	1	1	1	1	1	1	1	1	1	1	1
B	1	1	1	1	1	1	1	1	1	1	1	1
C	1	1	1	1	1	1	1	1	1	1	1	1
D	1	1	1	1	1	1	1	1	1	1	1	1
E	1	1	1	1	1	1	1	1	1	1	1	1
F	1	1	1	1	1	1	1	1	1	1	1	1
G	1	1	1	1	1	1	1	1	1	1	1	1
H	1	1	1	1	1	1	1	1	1	1	1	1
I	1	1	1	1	1	1	1	1	1	1	1	1
J	1	1	1	1	1	1	1	1	1	1	1	1
K	1	1	1	1	1	1	1	1	1	1	1	1
L	1	1	1	1	1	1	1	1	1	1	1	1
M	1	1	1	1	1	1	1	1	1	1	1	1
N	1	1	1	1	1	1	1	1	1	1	1	1
O	1	1	1	1	1	1	1	1	1	1	1	1
P	1	1	1	1	1	1	1	1	1	1	1	1
Q	1	1	1	1	1	1	1	1	1	1	1	1
R	1	1	1	1	1	1	1	1	1	1	1	1
S	1	1	1	1	1	1	1	1	1	1	1	1
T	1	1	1	1	1	1	1	1	1	1	1	1
U	1	1	1	1	1	1	1	1	1	1	1	1
V	1	1	1	1	1	1	1	1	1	1	1	1
W	1	1	1	1	1	1	1	1	1	1	1	1
X	1	1	1	1	1	1	1	1	1	1	1	1
Y
Z
AA
AB
AC
AD
AE
AF
strain	1	2	3	4	5	6	7	8	9	10	11	12	13	14	15	16	17	18	19	20	21	22	23	24	25	26	27	28	29	30	31	32	33	34	35	36	37	38	39	40	41	42	43	44	45	46	47	48
A	S. aureus	S. aureus	S. aureus	S. aureus	S. aureus	S. aureus	S. aureus	S. aureus	S. aureus	S. aureus	S. aureus	S. aureus
B	S. aureus	S. aureus	S. aureus	S. aureus	S. aureus	S. aureus	S. aureus	S. aureus	S. aureus	S. aureus	S. aureus	S. aureus
C	S. aureus	S. aureus	S. aureus	S. aureus	S. aureus	S. aureus	S. aureus	S. aureus	S. aureus	S. aureus	S. aureus	S. aureus
D	L. monocytogenes	L. monocytogenes	L. monocytogenes	L. monocytogenes	L. monocytogenes	L. monocytogenes	L. monocytogenes	L. monocytogenes	L. monocytogenes	L. monocytogenes	L. monocytogenes	L. monocytogenes
E	L. monocytogenes	L. monocytogenes	L. monocytogenes	L. monocytogenes	L. monocytogenes	L. monocytogenes	L. monocytogenes	L. monocytogenes	L. monocytogenes	L. monocytogenes	L. monocytogenes	L. monocytogenes
F	L. monocytogenes	L. monocytogenes	L. monocytogenes	L. monocytogenes	L. monocytogenes	L. monocytogenes	L. monocytogenes	L. monocytogenes	L. monocytogenes	L. monocytogenes	L. monocytogenes	L. monocytogenes
G	P. aeruginosa 1117	P. aeruginosa 1117	P. aeruginosa 1117	P. aeruginosa 1117	P. aeruginosa 1117	P. aeruginosa 1117	P. aeruginosa 1117	P. aeruginosa 1117	P. aeruginosa 1117	P. aeruginosa 1117	P. aeruginosa 1117	P. aeruginosa 1117
H	P. aeruginosa 1117	P. aeruginosa 1117	P. aeruginosa 1117	P. aeruginosa 1117	P. aeruginosa 1117	P. aeruginosa 1117	P. aeruginosa 1117	P. aeruginosa 1117	P. aeruginosa 1117	P. aeruginosa 1117	P. aeruginosa 1117	P. aeruginosa 1117
I	P. aeruginosa 1117	P. aeruginosa 1117	P. aeruginosa 1117	P. aeruginosa 1117	P. aeruginosa 1117	P. aeruginosa 1117	P. aeruginosa 1117	P. aeruginosa 1117	P. aeruginosa 1117	P. aeruginosa 1117	P. aeruginosa 1117	P. aeruginosa 1117
J	M. luteus	M. luteus	M. luteus	M. luteus	M. luteus	M. luteus	M. luteus	M. luteus	M. luteus	M. luteus	M. luteus	M. luteus
K	M. luteus	M. luteus	M. luteus	M. luteus	M. luteus	M. luteus	M. luteus	M. luteus	M. luteus	M. luteus	M. luteus	M. luteus
L	M. luteus	M. luteus	M. luteus	M. luteus	M. luteus	M. luteus	M. luteus	M. luteus	M. luteus	M. luteus	M. luteus	M. luteus
M	E. coli	E. coli	E. coli	E. coli	E. coli	E. coli	E. coli	E. coli	E. coli	E. coli	E. coli	E. coli
N	E. coli	E. coli	E. coli	E. coli	E. coli	E. coli	E. coli	E. coli	E. coli	E. coli	E. coli	E. coli
O	E. coli	E. coli	E. coli	E. coli	E. coli	E. coli	E. coli	E. coli	E. coli	E. coli	E. coli	E. coli
P	P. aeruginosa 50071	P. aeruginosa 50071	P. aeruginosa 50071	P. aeruginosa 50071	P. aeruginosa 50071	P. aeruginosa 50071	P. aeruginosa 50071	P. aeruginosa 50071	P. aeruginosa 50071	P. aeruginosa 50071	P. aeruginosa 50071	P. aeruginosa 50071
Q	P. aeruginosa 50071	P. aeruginosa 50071	P. aeruginosa 50071	P. aeruginosa 50071	P. aeruginosa 50071	P. aeruginosa 50071	P. aeruginosa 50071	P. aeruginosa 50071	P. aeruginosa 50071	P. aeruginosa 50071	P. aeruginosa 50071	P. aeruginosa 50071
R	P. aeruginosa 50071	P. aeruginosa 50071	P. aeruginosa 50071	P. aeruginosa 50071	P. aeruginosa 50071	P. aeruginosa 50071	P. aeruginosa 50071	P. aeruginosa 50071	P. aeruginosa 50071	P. aeruginosa 50071	P. aeruginosa 50071	P. aeruginosa 50071
S	S. epidermidis	S. epidermidis	S. epidermidis	S. epidermidis	S. epidermidis	S. epidermidis	S. epidermidis	S. epidermidis	S. epidermidis	S. epidermidis	S. epidermidis	S. epidermidis
T	S. epidermidis	S. epidermidis	S. epidermidis	S. epidermidis	S. epidermidis	S. epidermidis	S. epidermidis	S. epidermidis	S. epidermidis	S. epidermidis	S. epidermidis	S. epidermidis
U	S. epidermidis	S. epidermidis	S. epidermidis	S. epidermidis	S. epidermidis	S. epidermidis	S. epidermidis	S. epidermidis	S. epidermidis	S. epidermidis	S. epidermidis	S. epidermidis
V	Medium	Medium	Medium	Medium	Medium	Medium	Medium	Medium	Medium	Medium	Medium	Medium
W	Medium	Medium	Medium	Medium	Medium	Medium	Medium	Medium	Medium	Medium	Medium	Medium
X	Medium	Medium	Medium	Medium	Medium	Medium	Medium	Medium	Medium	Medium	Medium	Medium
Y
Z
AA
AB
AC
AD
AE
AF
toxin	1	2	3	4	5	6	7	8	9	10	11	12	13	14	15	16	17	18	19	20	21	22	23	24	25	26	27	28	29	30	31	32	33	34	35	36	37	38	39	40	41	42	43	44	45	46	47	48
A	BR411	BR412	BR413	BR414	BR415	BR416	BR417	BR418	BR419	BR420	Gentamicin	Medium
B	BR411	BR412	BR413	BR414	BR415	BR416	BR417	BR418	BR419	BR420	Gentamicin	Medium
C	BR411	BR412	BR413	BR414	BR415	BR416	BR417	BR418	BR419	BR420	Gentamicin	Medium
D	BR411	BR412	BR413	BR414	BR415	BR416	BR417	BR418	BR419	BR420	Gentamicin	Medium
E	BR411	BR412	BR413	BR414	BR415	BR416	BR417	BR418	BR419	BR420	Gentamicin	Medium
F	BR411	BR412	BR413	BR414	BR415	BR416	BR417	BR418	BR419	BR420	Gentamicin	Medium
G	BR411	BR412	BR413	BR414	BR415	BR416	BR417	BR418	BR419	BR420	Gentamicin	Medium
H	BR411	BR412	BR413	BR414	BR415	BR416	BR417	BR418	BR419	BR420	Gentamicin	Medium
I	BR411	BR412	BR413	BR414	BR415	BR416	BR417	BR418	BR419	BR420	Gentamicin	Medium
J	BR411	BR412	BR413	BR414	BR415	BR416	BR417	BR418	BR419	BR420	Gentamicin	Medium
K	BR411	BR412	BR413	BR414	BR415	BR416	BR417	BR418	BR419	BR420	Gentamicin	Medium
L	BR411	BR412	BR413	BR414	BR415	BR416	BR417	BR418	BR419	BR420	Gentamicin	Medium
M	BR411	BR412	BR413	BR414	BR415	BR416	BR417	BR418	BR419	BR420	Gentamicin	Medium
N	BR411	BR412	BR413	BR414	BR415	BR416	BR417	BR418	BR419	BR420	Gentamicin	Medium
O	BR411	BR412	BR413	BR414	BR415	BR416	BR417	BR418	BR419	BR420	Gentamicin	Medium
P	BR411	BR412	BR413	BR414	BR415	BR416	BR417	BR418	BR419	BR420	Gentamicin	Medium
Q	BR411	BR412	BR413	BR414	BR415	BR416	BR417	BR418	BR419	BR420	Gentamicin	Medium
R	BR411	BR412	BR413	BR414	BR415	BR416	BR417	BR418	BR419	BR420	Gentamicin	Medium
S	BR411	BR412	BR413	BR414	BR415	BR416	BR417	BR418	BR419	BR420	Gentamicin	Medium
T	BR411	BR412	BR413	BR414	BR415	BR416	BR417	BR418	BR419	BR420	Gentamicin	Medium
U	BR411	BR412	BR413	BR414	BR415	BR416	BR417	BR418	BR419	BR420	Gentamicin	Medium
V	BR411	BR412	BR413	BR414	BR415	BR416	BR417	BR418	BR419	BR420	Gentamicin	Medium
W	BR411	BR412	BR413	BR414	BR415	BR416	BR417	BR418	BR419	BR420	Gentamicin	Medium
X	BR411	BR412	BR413	BR414	BR415	BR416	BR417	BR418	BR419	BR420	Gentamicin	Medium
Y
Z
AA
AB
AC
AD
AE
AF
read	1	2	3	4	5	6	7	8	9	10	11	12	13	14	15	16	17	18	19	20	21	22	23	24	25	26	27	28	29	30	31	32	33	34	35	36	37	38	39	40	41	42	43	44	45	46	47	48
A	1	1	1	1	1	1	1	1	1	1	1	1
B	2	2	2	2	2	2	2	2	2	2	2	2
C	3	3	3	3	3	3	3	3	3	3	3	3
D	1	1	1	1	1	1	1	1	1	1	1	1
E	2	2	2	2	2	2	2	2	2	2	2	2
F	3	3	3	3	3	3	3	3	3	3	3	3
G	1	1	1	1	1	1	1	1	1	1	1	1
H	2	2	2	2	2	2	2	2	2	2	2	2
I	3	3	3	3	3	3	3	3	3	3	3	3
J	1	1	1	1	1	1	1	1	1	1	1	1
K	2	2	2	2	2	2	2	2	2	2	2	2
L	3	3	3	3	3	3	3	3	3	3	3	3
M	1	1	1	1	1	1	1	1	1	1	1	1
N	2	2	2	2	2	2	2	2	2	2	2	2
O	3	3	3	3	3	3	3	3	3	3	3	3
P	1	1	1	1	1	1	1	1	1	1	1	1
Q	2	2	2	2	2	2	2	2	2	2	2	2
R	3	3	3	3	3	3	3	3	3	3	3	3
S	1	1	1	1	1	1	1	1	1	1	1	1
T	2	2	2	2	2	2	2	2	2	2	2	2
U	3	3	3	3	3	3	3	3	3	3	3	3
V	1	1	1	1	1	1	1	1	1	1	1	1
W	2	2	2	2	2	2	2	2	2	2	2	2
X	3	3	3	3	3	3	3	3	3	3	3	3
Y
Z
AA
AB
AC
AD
AE
AF
well	1	2	3	4	5	6	7	8	9	10	11	12	13	14	15	16	17	18	19	20	21	22	23	24	25	26	27	28	29	30	31	32	33	34	35	36	37	38	39	40	41	42	43	44	45	46	47	48
A	A1	A2	A3	A4	A5	A6	A7	A8	A9	A10	A11	A12
B	A1	A2	A3	A4	A5	A6	A7	A8	A9	A10	A11	A12
C	A1	A2	A3	A4	A5	A6	A7	A8	A9	A10	A11	A12
D	B1	B2	B3	B4	B5	B6	B7	B8	B9	B10	B11	B12
E	B1	B2	B3	B4	B5	B6	B7	B8	B9	B10	B11	B12
F	B1	B2	B3	B4	B5	B6	B7	B8	B9	B10	B11	B12
G	C1	C2	C3	C4	C5	C6	C7	C8	C9	C10	C11	C12
H	C1	C2	C3	C4	C5	C6	C7	C8	C9	C10	C11	C12
I	C1	C2	C3	C4	C5	C6	C7	C8	C9	C10	C11	C12
J	D1	D2	D3	D4	D5	D6	D7	D8	D9	D10	D11	D12
K	D1	D2	D3	D4	D5	D6	D7	D8	D9	D10	D11	D12
L	D1	D2	D3	D4	D5	D6	D7	D8	D9	D10	D11	D12
M	E1	E2	E3	E4	E5	E6	E7	E8	E9	E10	E11	E12
N	E1	E2	E3	E4	E5	E6	E7	E8	E9	E10	E11	E12
O	E1	E2	E3	E4	E5	E6	E7	E8	E9	E10	E11	E12
P	F1	F2	F3	F4	F5	F6	F7	F8	F9	F10	F11	F12
Q	F1	F2	F3	F4	F5	F6	F7	F8	F9	F10	F11	F12
R	F1	F2	F3	F4	F5	F6	F7	F8	F9	F10	F11	F12
S	G1	G2	G3	G4	G5	G6	G7	G8	G9	G10	G11	G12
T	G1	G2	G3	G4	G5	G6	G7	G8	G9	G10	G11	G12
U	G1	G2	G3	G4	G5	G6	G7	G8	G9	G10	G11	G12
V	H1	H2	H3	H4	H5	H6	H7	H8	H9	H10	H11	H12
W	H1	H2	H3	H4	H5	H6	H7	H8	H9	H10	H11	H12
X	H1	H2	H3	H4	H5	H6	H7	H8	H9	H10	H11	H12
Y
Z
AA
AB
AC
AD
AE
AF

## Sheet: AMP_220726_R1_T1
values	1	2	3	4	5	6	7	8	9	10	11	12	13	14	15	16	17	18	19	20	21	22	23	24	25	26	27	28	29	30	31	32	33	34	35	36	37	38	39	40	41	42	43	44	45	46	47	48
A	0.775	0.701	0.698	0.688	0.69	0.144	0.647	0.736	0.676	0.761	0.163	0.738
B	0.761	0.708	0.707	0.685	0.685	0.12	0.64	0.749	0.701	0.754	0.166	0.752
C	0.781	0.71	0.716	0.691	0.688	0.101	0.651	0.752	0.695	0.726	0.121	0.751
D	0.273	0.268	0.267	0.256	0.248	0.133	0.235	0.269	0.252	0.176	0.126	0.312
E	0.247	0.275	0.274	0.263	0.256	0.137	0.244	0.278	0.26	0.183	0.135	0.31
F	0.236	0.238	0.244	0.24	0.233	0.112	0.217	0.262	0.244	0.166	0.121	0.266
G	0.713	1.085	0.942	0.916	0.986	0.876	1	0.994	1.073	0.868	0.132	1.277
H	0.689	1.077	0.946	0.919	0.976	0.877	1.003	1.003	1.074	0.869	0.136	1.271
I	0.688	1.039	0.92	0.899	0.95	0.86	0.984	0.996	1.06	0.855	0.122	1.234
J	0.264	0.242	0.23	0.256	0.226	0.132	0.25	0.235	0.264	0.216	0.14	0.311
K	0.229	0.242	0.232	0.258	0.228	0.132	0.253	0.238	0.268	0.219	0.145	0.291
L	0.229	0.209	0.212	0.234	0.211	0.115	0.238	0.228	0.257	0.207	0.132	0.252
M	0.541	0.518	0.543	0.492	0.488	0.136	0.463	0.479	0.583	0.485	0.137	1.286
N	0.503	0.522	0.545	0.497	0.49	0.136	0.468	0.483	0.593	0.488	0.138	1.27
O	0.501	0.491	0.521	0.48	0.475	0.12	0.458	0.47	0.584	0.478	0.124	1.249
P	1.298	1.294	1.305	1.297	1.304	1.116	1.149	1.307	1.288	1.254	0.134	1.315
Q	1.261	1.285	1.298	1.293	1.301	1.112	1.15	1.3	1.286	1.253	0.134	1.29
R	1.258	1.251	1.264	1.273	1.284	1.097	1.142	1.289	1.274	1.237	0.115	1.271
S	0.792	0.672	0.686	0.675	0.614	0.141	0.64	0.62	0.798	0.57	0.154	0.857
T	0.758	0.673	0.69	0.678	0.616	0.139	0.642	0.63	0.8	0.564	0.152	0.811
U	0.763	0.646	0.657	0.647	0.589	0.107	0.614	0.608	0.759	0.515	0.098	0.81
V	0.085	0.119	0.129	0.142	0.142	0.166	0.153	0.143	0.132	0.149	0.121	0.099
W	0.085	0.085	0.088	0.093	0.09	0.117	0.095	0.088	0.087	0.109	0.085	0.088
X	0.085	0.085	0.088	0.092	0.086	0.096	0.087	0.087	0.087	0.108	0.085	0.088
Y
Z
AA
AB
AC
AD
AE
AF
timepoint	1	2	3	4	5	6	7	8	9	10	11	12	13	14	15	16	17	18	19	20	21	22	23	24	25	26	27	28	29	30	31	32	33	34	35	36	37	38	39	40	41	42	43	44	45	46	47	48
A	1	1	1	1	1	1	1	1	1	1	1	1
B	1	1	1	1	1	1	1	1	1	1	1	1
C	1	1	1	1	1	1	1	1	1	1	1	1
D	1	1	1	1	1	1	1	1	1	1	1	1
E	1	1	1	1	1	1	1	1	1	1	1	1
F	1	1	1	1	1	1	1	1	1	1	1	1
G	1	1	1	1	1	1	1	1	1	1	1	1
H	1	1	1	1	1	1	1	1	1	1	1	1
I	1	1	1	1	1	1	1	1	1	1	1	1
J	1	1	1	1	1	1	1	1	1	1	1	1
K	1	1	1	1	1	1	1	1	1	1	1	1
L	1	1	1	1	1	1	1	1	1	1	1	1
M	1	1	1	1	1	1	1	1	1	1	1	1
N	1	1	1	1	1	1	1	1	1	1	1	1
O	1	1	1	1	1	1	1	1	1	1	1	1
P	1	1	1	1	1	1	1	1	1	1	1	1
Q	1	1	1	1	1	1	1	1	1	1	1	1
R	1	1	1	1	1	1	1	1	1	1	1	1
S	1	1	1	1	1	1	1	1	1	1	1	1
T	1	1	1	1	1	1	1	1	1	1	1	1
U	1	1	1	1	1	1	1	1	1	1	1	1
V	1	1	1	1	1	1	1	1	1	1	1	1
W	1	1	1	1	1	1	1	1	1	1	1	1
X	1	1	1	1	1	1	1	1	1	1	1	1
Y
Z
AA
AB
AC
AD
AE
AF
replicate	1	2	3	4	5	6	7	8	9	10	11	12	13	14	15	16	17	18	19	20	21	22	23	24	25	26	27	28	29	30	31	32	33	34	35	36	37	38	39	40	41	42	43	44	45	46	47	48
A	1	1	1	1	1	1	1	1	1	1	1	1
B	1	1	1	1	1	1	1	1	1	1	1	1
C	1	1	1	1	1	1	1	1	1	1	1	1
D	1	1	1	1	1	1	1	1	1	1	1	1
E	1	1	1	1	1	1	1	1	1	1	1	1
F	1	1	1	1	1	1	1	1	1	1	1	1
G	1	1	1	1	1	1	1	1	1	1	1	1
H	1	1	1	1	1	1	1	1	1	1	1	1
I	1	1	1	1	1	1	1	1	1	1	1	1
J	1	1	1	1	1	1	1	1	1	1	1	1
K	1	1	1	1	1	1	1	1	1	1	1	1
L	1	1	1	1	1	1	1	1	1	1	1	1
M	1	1	1	1	1	1	1	1	1	1	1	1
N	1	1	1	1	1	1	1	1	1	1	1	1
O	1	1	1	1	1	1	1	1	1	1	1	1
P	1	1	1	1	1	1	1	1	1	1	1	1
Q	1	1	1	1	1	1	1	1	1	1	1	1
R	1	1	1	1	1	1	1	1	1	1	1	1
S	1	1	1	1	1	1	1	1	1	1	1	1
T	1	1	1	1	1	1	1	1	1	1	1	1
U	1	1	1	1	1	1	1	1	1	1	1	1
V	1	1	1	1	1	1	1	1	1	1	1	1
W	1	1	1	1	1	1	1	1	1	1	1	1
X	1	1	1	1	1	1	1	1	1	1	1	1
Y
Z
AA
AB
AC
AD
AE
AF
strain	1	2	3	4	5	6	7	8	9	10	11	12	13	14	15	16	17	18	19	20	21	22	23	24	25	26	27	28	29	30	31	32	33	34	35	36	37	38	39	40	41	42	43	44	45	46	47	48
A	S. aureus	S. aureus	S. aureus	S. aureus	S. aureus	S. aureus	S. aureus	S. aureus	S. aureus	S. aureus	S. aureus	S. aureus
B	S. aureus	S. aureus	S. aureus	S. aureus	S. aureus	S. aureus	S. aureus	S. aureus	S. aureus	S. aureus	S. aureus	S. aureus
C	S. aureus	S. aureus	S. aureus	S. aureus	S. aureus	S. aureus	S. aureus	S. aureus	S. aureus	S. aureus	S. aureus	S. aureus
D	L. monocytogenes	L. monocytogenes	L. monocytogenes	L. monocytogenes	L. monocytogenes	L. monocytogenes	L. monocytogenes	L. monocytogenes	L. monocytogenes	L. monocytogenes	L. monocytogenes	L. monocytogenes
E	L. monocytogenes	L. monocytogenes	L. monocytogenes	L. monocytogenes	L. monocytogenes	L. monocytogenes	L. monocytogenes	L. monocytogenes	L. monocytogenes	L. monocytogenes	L. monocytogenes	L. monocytogenes
F	L. monocytogenes	L. monocytogenes	L. monocytogenes	L. monocytogenes	L. monocytogenes	L. monocytogenes	L. monocytogenes	L. monocytogenes	L. monocytogenes	L. monocytogenes	L. monocytogenes	L. monocytogenes
G	P. aeruginosa 1117	P. aeruginosa 1117	P. aeruginosa 1117	P. aeruginosa 1117	P. aeruginosa 1117	P. aeruginosa 1117	P. aeruginosa 1117	P. aeruginosa 1117	P. aeruginosa 1117	P. aeruginosa 1117	P. aeruginosa 1117	P. aeruginosa 1117
H	P. aeruginosa 1117	P. aeruginosa 1117	P. aeruginosa 1117	P. aeruginosa 1117	P. aeruginosa 1117	P. aeruginosa 1117	P. aeruginosa 1117	P. aeruginosa 1117	P. aeruginosa 1117	P. aeruginosa 1117	P. aeruginosa 1117	P. aeruginosa 1117
I	P. aeruginosa 1117	P. aeruginosa 1117	P. aeruginosa 1117	P. aeruginosa 1117	P. aeruginosa 1117	P. aeruginosa 1117	P. aeruginosa 1117	P. aeruginosa 1117	P. aeruginosa 1117	P. aeruginosa 1117	P. aeruginosa 1117	P. aeruginosa 1117
J	M. luteus	M. luteus	M. luteus	M. luteus	M. luteus	M. luteus	M. luteus	M. luteus	M. luteus	M. luteus	M. luteus	M. luteus
K	M. luteus	M. luteus	M. luteus	M. luteus	M. luteus	M. luteus	M. luteus	M. luteus	M. luteus	M. luteus	M. luteus	M. luteus
L	M. luteus	M. luteus	M. luteus	M. luteus	M. luteus	M. luteus	M. luteus	M. luteus	M. luteus	M. luteus	M. luteus	M. luteus
M	E. coli	E. coli	E. coli	E. coli	E. coli	E. coli	E. coli	E. coli	E. coli	E. coli	E. coli	E. coli
N	E. coli	E. coli	E. coli	E. coli	E. coli	E. coli	E. coli	E. coli	E. coli	E. coli	E. coli	E. coli
O	E. coli	E. coli	E. coli	E. coli	E. coli	E. coli	E. coli	E. coli	E. coli	E. coli	E. coli	E. coli
P	P. aeruginosa 50071	P. aeruginosa 50071	P. aeruginosa 50071	P. aeruginosa 50071	P. aeruginosa 50071	P. aeruginosa 50071	P. aeruginosa 50071	P. aeruginosa 50071	P. aeruginosa 50071	P. aeruginosa 50071	P. aeruginosa 50071	P. aeruginosa 50071
Q	P. aeruginosa 50071	P. aeruginosa 50071	P. aeruginosa 50071	P. aeruginosa 50071	P. aeruginosa 50071	P. aeruginosa 50071	P. aeruginosa 50071	P. aeruginosa 50071	P. aeruginosa 50071	P. aeruginosa 50071	P. aeruginosa 50071	P. aeruginosa 50071
R	P. aeruginosa 50071	P. aeruginosa 50071	P. aeruginosa 50071	P. aeruginosa 50071	P. aeruginosa 50071	P. aeruginosa 50071	P. aeruginosa 50071	P. aeruginosa 50071	P. aeruginosa 50071	P. aeruginosa 50071	P. aeruginosa 50071	P. aeruginosa 50071
S	S. epidermidis	S. epidermidis	S. epidermidis	S. epidermidis	S. epidermidis	S. epidermidis	S. epidermidis	S. epidermidis	S. epidermidis	S. epidermidis	S. epidermidis	S. epidermidis
T	S. epidermidis	S. epidermidis	S. epidermidis	S. epidermidis	S. epidermidis	S. epidermidis	S. epidermidis	S. epidermidis	S. epidermidis	S. epidermidis	S. epidermidis	S. epidermidis
U	S. epidermidis	S. epidermidis	S. epidermidis	S. epidermidis	S. epidermidis	S. epidermidis	S. epidermidis	S. epidermidis	S. epidermidis	S. epidermidis	S. epidermidis	S. epidermidis
V	Medium	Medium	Medium	Medium	Medium	Medium	Medium	Medium	Medium	Medium	Medium	Medium
W	Medium	Medium	Medium	Medium	Medium	Medium	Medium	Medium	Medium	Medium	Medium	Medium
X	Medium	Medium	Medium	Medium	Medium	Medium	Medium	Medium	Medium	Medium	Medium	Medium
Y
Z
AA
AB
AC
AD
AE
AF
toxin	1	2	3	4	5	6	7	8	9	10	11	12	13	14	15	16	17	18	19	20	21	22	23	24	25	26	27	28	29	30	31	32	33	34	35	36	37	38	39	40	41	42	43	44	45	46	47	48
A	BR411	BR412	BR413	BR414	BR415	BR416	BR417	BR418	BR419	BR420	Gentamicin	Medium
B	BR411	BR412	BR413	BR414	BR415	BR416	BR417	BR418	BR419	BR420	Gentamicin	Medium
C	BR411	BR412	BR413	BR414	BR415	BR416	BR417	BR418	BR419	BR420	Gentamicin	Medium
D	BR411	BR412	BR413	BR414	BR415	BR416	BR417	BR418	BR419	BR420	Gentamicin	Medium
E	BR411	BR412	BR413	BR414	BR415	BR416	BR417	BR418	BR419	BR420	Gentamicin	Medium
F	BR411	BR412	BR413	BR414	BR415	BR416	BR417	BR418	BR419	BR420	Gentamicin	Medium
G	BR411	BR412	BR413	BR414	BR415	BR416	BR417	BR418	BR419	BR420	Gentamicin	Medium
H	BR411	BR412	BR413	BR414	BR415	BR416	BR417	BR418	BR419	BR420	Gentamicin	Medium
I	BR411	BR412	BR413	BR414	BR415	BR416	BR417	BR418	BR419	BR420	Gentamicin	Medium
J	BR411	BR412	BR413	BR414	BR415	BR416	BR417	BR418	BR419	BR420	Gentamicin	Medium
K	BR411	BR412	BR413	BR414	BR415	BR416	BR417	BR418	BR419	BR420	Gentamicin	Medium
L	BR411	BR412	BR413	BR414	BR415	BR416	BR417	BR418	BR419	BR420	Gentamicin	Medium
M	BR411	BR412	BR413	BR414	BR415	BR416	BR417	BR418	BR419	BR420	Gentamicin	Medium
N	BR411	BR412	BR413	BR414	BR415	BR416	BR417	BR418	BR419	BR420	Gentamicin	Medium
O	BR411	BR412	BR413	BR414	BR415	BR416	BR417	BR418	BR419	BR420	Gentamicin	Medium
P	BR411	BR412	BR413	BR414	BR415	BR416	BR417	BR418	BR419	BR420	Gentamicin	Medium
Q	BR411	BR412	BR413	BR414	BR415	BR416	BR417	BR418	BR419	BR420	Gentamicin	Medium
R	BR411	BR412	BR413	BR414	BR415	BR416	BR417	BR418	BR419	BR420	Gentamicin	Medium
S	BR411	BR412	BR413	BR414	BR415	BR416	BR417	BR418	BR419	BR420	Gentamicin	Medium
T	BR411	BR412	BR413	BR414	BR415	BR416	BR417	BR418	BR419	BR420	Gentamicin	Medium
U	BR411	BR412	BR413	BR414	BR415	BR416	BR417	BR418	BR419	BR420	Gentamicin	Medium
V	BR411	BR412	BR413	BR414	BR415	BR416	BR417	BR418	BR419	BR420	Gentamicin	Medium
W	BR411	BR412	BR413	BR414	BR415	BR416	BR417	BR418	BR419	BR420	Gentamicin	Medium
X	BR411	BR412	BR413	BR414	BR415	BR416	BR417	BR418	BR419	BR420	Gentamicin	Medium
Y
Z
AA
AB
AC
AD
AE
AF
read	1	2	3	4	5	6	7	8	9	10	11	12	13	14	15	16	17	18	19	20	21	22	23	24	25	26	27	28	29	30	31	32	33	34	35	36	37	38	39	40	41	42	43	44	45	46	47	48
A	1	1	1	1	1	1	1	1	1	1	1	1
B	2	2	2	2	2	2	2	2	2	2	2	2
C	3	3	3	3	3	3	3	3	3	3	3	3
D	1	1	1	1	1	1	1	1	1	1	1	1
E	2	2	2	2	2	2	2	2	2	2	2	2
F	3	3	3	3	3	3	3	3	3	3	3	3
G	1	1	1	1	1	1	1	1	1	1	1	1
H	2	2	2	2	2	2	2	2	2	2	2	2
I	3	3	3	3	3	3	3	3	3	3	3	3
J	1	1	1	1	1	1	1	1	1	1	1	1
K	2	2	2	2	2	2	2	2	2	2	2	2
L	3	3	3	3	3	3	3	3	3	3	3	3
M	1	1	1	1	1	1	1	1	1	1	1	1
N	2	2	2	2	2	2	2	2	2	2	2	2
O	3	3	3	3	3	3	3	3	3	3	3	3
P	1	1	1	1	1	1	1	1	1	1	1	1
Q	2	2	2	2	2	2	2	2	2	2	2	2
R	3	3	3	3	3	3	3	3	3	3	3	3
S	1	1	1	1	1	1	1	1	1	1	1	1
T	2	2	2	2	2	2	2	2	2	2	2	2
U	3	3	3	3	3	3	3	3	3	3	3	3
V	1	1	1	1	1	1	1	1	1	1	1	1
W	2	2	2	2	2	2	2	2	2	2	2	2
X	3	3	3	3	3	3	3	3	3	3	3	3
Y
Z
AA
AB
AC
AD
AE
AF
well	1	2	3	4	5	6	7	8	9	10	11	12	13	14	15	16	17	18	19	20	21	22	23	24	25	26	27	28	29	30	31	32	33	34	35	36	37	38	39	40	41	42	43	44	45	46	47	48
A	A1	A2	A3	A4	A5	A6	A7	A8	A9	A10	A11	A12
B	A1	A2	A3	A4	A5	A6	A7	A8	A9	A10	A11	A12
C	A1	A2	A3	A4	A5	A6	A7	A8	A9	A10	A11	A12
D	B1	B2	B3	B4	B5	B6	B7	B8	B9	B10	B11	B12
E	B1	B2	B3	B4	B5	B6	B7	B8	B9	B10	B11	B12
F	B1	B2	B3	B4	B5	B6	B7	B8	B9	B10	B11	B12
G	C1	C2	C3	C4	C5	C6	C7	C8	C9	C10	C11	C12
H	C1	C2	C3	C4	C5	C6	C7	C8	C9	C10	C11	C12
I	C1	C2	C3	C4	C5	C6	C7	C8	C9	C10	C11	C12
J	D1	D2	D3	D4	D5	D6	D7	D8	D9	D10	D11	D12
K	D1	D2	D3	D4	D5	D6	D7	D8	D9	D10	D11	D12
L	D1	D2	D3	D4	D5	D6	D7	D8	D9	D10	D11	D12
M	E1	E2	E3	E4	E5	E6	E7	E8	E9	E10	E11	E12
N	E1	E2	E3	E4	E5	E6	E7	E8	E9	E10	E11	E12
O	E1	E2	E3	E4	E5	E6	E7	E8	E9	E10	E11	E12
P	F1	F2	F3	F4	F5	F6	F7	F8	F9	F10	F11	F12
Q	F1	F2	F3	F4	F5	F6	F7	F8	F9	F10	F11	F12
R	F1	F2	F3	F4	F5	F6	F7	F8	F9	F10	F11	F12
S	G1	G2	G3	G4	G5	G6	G7	G8	G9	G10	G11	G12
T	G1	G2	G3	G4	G5	G6	G7	G8	G9	G10	G11	G12
U	G1	G2	G3	G4	G5	G6	G7	G8	G9	G10	G11	G12
V	H1	H2	H3	H4	H5	H6	H7	H8	H9	H10	H11	H12
W	H1	H2	H3	H4	H5	H6	H7	H8	H9	H10	H11	H12
X	H1	H2	H3	H4	H5	H6	H7	H8	H9	H10	H11	H12
Y
Z
AA
AB
AC
AD
AE
AF

## Sheet: AMP_220726_R1_T2
values	1	2	3	4	5	6	7	8	9	10	11	12	13	14	15	16	17	18	19	20	21	22	23	24	25	26	27	28	29	30	31	32	33	34	35	36	37	38	39	40	41	42	43	44	45	46	47	48
A	1.088	1.014	1.007	1.019	1.019	0.179	0.897	1.108	0.968	1.233	0.157	1.109
B	1.052	1.003	0.988	0.992	0.993	0.164	0.881	1.095	0.969	1.199	0.158	1.099
C	1.047	0.972	0.964	0.971	0.974	0.124	0.854	1.066	0.938	1.139	0.114	1.058
D	0.279	0.273	0.269	0.255	0.256	0.143	0.249	0.276	0.265	0.177	0.135	0.324
E	0.276	0.276	0.273	0.259	0.261	0.145	0.254	0.28	0.27	0.18	0.138	0.319
F	0.243	0.249	0.25	0.24	0.241	0.124	0.236	0.27	0.257	0.168	0.123	0.275
G	0.485	0.687	0.697	0.646	0.817	0.433	0.5	0.608	0.68	0.659	0.135	0.658
H	0.478	0.684	0.695	0.645	0.812	0.437	0.498	0.612	0.68	0.661	0.136	0.652
I	0.451	0.661	0.678	0.631	0.796	0.426	0.482	0.606	0.669	0.651	0.121	0.611
J	0.326	0.34	0.343	0.374	0.34	0.14	0.367	0.314	0.358	0.244	0.143	0.35
K	0.311	0.339	0.343	0.375	0.341	0.139	0.368	0.315	0.359	0.245	0.144	0.34
L	0.287	0.308	0.328	0.36	0.327	0.125	0.355	0.304	0.348	0.232	0.128	0.297
M	0.826	0.568	0.616	0.538	0.541	0.143	0.568	0.489	0.868	0.568	0.142	1.326
N	0.809	0.571	0.617	0.54	0.542	0.142	0.573	0.49	0.867	0.572	0.141	1.282
O	0.783	0.546	0.602	0.526	0.527	0.128	0.561	0.479	0.852	0.554	0.12	1.24
P	1.118	1.043	1.058	1.003	0.998	0.958	1.078	0.987	1.062	0.947	0.142	1.107
Q	1.092	1.035	1.055	1.007	0.992	0.957	1.075	0.985	1.064	0.949	0.14	1.074
R	1.081	0.997	1.033	0.991	0.969	0.94	1.056	0.969	1.048	0.934	0.115	1.051
S	0.798	0.563	0.465	0.575	0.482	0.156	0.567	0.602	0.677	0.563	0.73	0.875
T	0.762	0.565	0.466	0.583	0.485	0.152	0.576	0.613	0.691	0.555	0.738	0.841
U	0.772	0.529	0.429	0.552	0.458	0.123	0.554	0.601	0.672	0.518	0.705	0.83
V	0.098	0.125	0.129	0.139	0.139	0.161	0.156	0.143	0.141	0.158	0.129	0.115
W	0.085	0.086	0.088	0.093	0.091	0.131	0.122	0.107	0.088	0.105	0.085	0.088
X	0.085	0.085	0.087	0.091	0.086	0.098	0.088	0.086	0.087	0.103	0.085	0.088
Y
Z
AA
AB
AC
AD
AE
AF
timepoint	1	2	3	4	5	6	7	8	9	10	11	12	13	14	15	16	17	18	19	20	21	22	23	24	25	26	27	28	29	30	31	32	33	34	35	36	37	38	39	40	41	42	43	44	45	46	47	48
A	2	2	2	2	2	2	2	2	2	2	2	2
B	2	2	2	2	2	2	2	2	2	2	2	2
C	2	2	2	2	2	2	2	2	2	2	2	2
D	2	2	2	2	2	2	2	2	2	2	2	2
E	2	2	2	2	2	2	2	2	2	2	2	2
F	2	2	2	2	2	2	2	2	2	2	2	2
G	2	2	2	2	2	2	2	2	2	2	2	2
H	2	2	2	2	2	2	2	2	2	2	2	2
I	2	2	2	2	2	2	2	2	2	2	2	2
J	2	2	2	2	2	2	2	2	2	2	2	2
K	2	2	2	2	2	2	2	2	2	2	2	2
L	2	2	2	2	2	2	2	2	2	2	2	2
M	2	2	2	2	2	2	2	2	2	2	2	2
N	2	2	2	2	2	2	2	2	2	2	2	2
O	2	2	2	2	2	2	2	2	2	2	2	2
P	2	2	2	2	2	2	2	2	2	2	2	2
Q	2	2	2	2	2	2	2	2	2	2	2	2
R	2	2	2	2	2	2	2	2	2	2	2	2
S	2	2	2	2	2	2	2	2	2	2	2	2
T	2	2	2	2	2	2	2	2	2	2	2	2
U	2	2	2	2	2	2	2	2	2	2	2	2
V	2	2	2	2	2	2	2	2	2	2	2	2
W	2	2	2	2	2	2	2	2	2	2	2	2
X	2	2	2	2	2	2	2	2	2	2	2	2
Y
Z
AA
AB
AC
AD
AE
AF
replicate	1	2	3	4	5	6	7	8	9	10	11	12	13	14	15	16	17	18	19	20	21	22	23	24	25	26	27	28	29	30	31	32	33	34	35	36	37	38	39	40	41	42	43	44	45	46	47	48
A	1	1	1	1	1	1	1	1	1	1	1	1
B	1	1	1	1	1	1	1	1	1	1	1	1
C	1	1	1	1	1	1	1	1	1	1	1	1
D	1	1	1	1	1	1	1	1	1	1	1	1
E	1	1	1	1	1	1	1	1	1	1	1	1
F	1	1	1	1	1	1	1	1	1	1	1	1
G	1	1	1	1	1	1	1	1	1	1	1	1
H	1	1	1	1	1	1	1	1	1	1	1	1
I	1	1	1	1	1	1	1	1	1	1	1	1
J	1	1	1	1	1	1	1	1	1	1	1	1
K	1	1	1	1	1	1	1	1	1	1	1	1
L	1	1	1	1	1	1	1	1	1	1	1	1
M	1	1	1	1	1	1	1	1	1	1	1	1
N	1	1	1	1	1	1	1	1	1	1	1	1
O	1	1	1	1	1	1	1	1	1	1	1	1
P	1	1	1	1	1	1	1	1	1	1	1	1
Q	1	1	1	1	1	1	1	1	1	1	1	1
R	1	1	1	1	1	1	1	1	1	1	1	1
S	1	1	1	1	1	1	1	1	1	1	1	1
T	1	1	1	1	1	1	1	1	1	1	1	1
U	1	1	1	1	1	1	1	1	1	1	1	1
V	1	1	1	1	1	1	1	1	1	1	1	1
W	1	1	1	1	1	1	1	1	1	1	1	1
X	1	1	1	1	1	1	1	1	1	1	1	1
Y
Z
AA
AB
AC
AD
AE
AF
strain	1	2	3	4	5	6	7	8	9	10	11	12	13	14	15	16	17	18	19	20	21	22	23	24	25	26	27	28	29	30	31	32	33	34	35	36	37	38	39	40	41	42	43	44	45	46	47	48
A	S. aureus	S. aureus	S. aureus	S. aureus	S. aureus	S. aureus	S. aureus	S. aureus	S. aureus	S. aureus	S. aureus	S. aureus
B	S. aureus	S. aureus	S. aureus	S. aureus	S. aureus	S. aureus	S. aureus	S. aureus	S. aureus	S. aureus	S. aureus	S. aureus
C	S. aureus	S. aureus	S. aureus	S. aureus	S. aureus	S. aureus	S. aureus	S. aureus	S. aureus	S. aureus	S. aureus	S. aureus
D	L. monocytogenes	L. monocytogenes	L. monocytogenes	L. monocytogenes	L. monocytogenes	L. monocytogenes	L. monocytogenes	L. monocytogenes	L. monocytogenes	L. monocytogenes	L. monocytogenes	L. monocytogenes
E	L. monocytogenes	L. monocytogenes	L. monocytogenes	L. monocytogenes	L. monocytogenes	L. monocytogenes	L. monocytogenes	L. monocytogenes	L. monocytogenes	L. monocytogenes	L. monocytogenes	L. monocytogenes
F	L. monocytogenes	L. monocytogenes	L. monocytogenes	L. monocytogenes	L. monocytogenes	L. monocytogenes	L. monocytogenes	L. monocytogenes	L. monocytogenes	L. monocytogenes	L. monocytogenes	L. monocytogenes
G	P. aeruginosa 1117	P. aeruginosa 1117	P. aeruginosa 1117	P. aeruginosa 1117	P. aeruginosa 1117	P. aeruginosa 1117	P. aeruginosa 1117	P. aeruginosa 1117	P. aeruginosa 1117	P. aeruginosa 1117	P. aeruginosa 1117	P. aeruginosa 1117
H	P. aeruginosa 1117	P. aeruginosa 1117	P. aeruginosa 1117	P. aeruginosa 1117	P. aeruginosa 1117	P. aeruginosa 1117	P. aeruginosa 1117	P. aeruginosa 1117	P. aeruginosa 1117	P. aeruginosa 1117	P. aeruginosa 1117	P. aeruginosa 1117
I	P. aeruginosa 1117	P. aeruginosa 1117	P. aeruginosa 1117	P. aeruginosa 1117	P. aeruginosa 1117	P. aeruginosa 1117	P. aeruginosa 1117	P. aeruginosa 1117	P. aeruginosa 1117	P. aeruginosa 1117	P. aeruginosa 1117	P. aeruginosa 1117
J	M. luteus	M. luteus	M. luteus	M. luteus	M. luteus	M. luteus	M. luteus	M. luteus	M. luteus	M. luteus	M. luteus	M. luteus
K	M. luteus	M. luteus	M. luteus	M. luteus	M. luteus	M. luteus	M. luteus	M. luteus	M. luteus	M. luteus	M. luteus	M. luteus
L	M. luteus	M. luteus	M. luteus	M. luteus	M. luteus	M. luteus	M. luteus	M. luteus	M. luteus	M. luteus	M. luteus	M. luteus
M	E. coli	E. coli	E. coli	E. coli	E. coli	E. coli	E. coli	E. coli	E. coli	E. coli	E. coli	E. coli
N	E. coli	E. coli	E. coli	E. coli	E. coli	E. coli	E. coli	E. coli	E. coli	E. coli	E. coli	E. coli
O	E. coli	E. coli	E. coli	E. coli	E. coli	E. coli	E. coli	E. coli	E. coli	E. coli	E. coli	E. coli
P	P. aeruginosa 50071	P. aeruginosa 50071	P. aeruginosa 50071	P. aeruginosa 50071	P. aeruginosa 50071	P. aeruginosa 50071	P. aeruginosa 50071	P. aeruginosa 50071	P. aeruginosa 50071	P. aeruginosa 50071	P. aeruginosa 50071	P. aeruginosa 50071
Q	P. aeruginosa 50071	P. aeruginosa 50071	P. aeruginosa 50071	P. aeruginosa 50071	P. aeruginosa 50071	P. aeruginosa 50071	P. aeruginosa 50071	P. aeruginosa 50071	P. aeruginosa 50071	P. aeruginosa 50071	P. aeruginosa 50071	P. aeruginosa 50071
R	P. aeruginosa 50071	P. aeruginosa 50071	P. aeruginosa 50071	P. aeruginosa 50071	P. aeruginosa 50071	P. aeruginosa 50071	P. aeruginosa 50071	P. aeruginosa 50071	P. aeruginosa 50071	P. aeruginosa 50071	P. aeruginosa 50071	P. aeruginosa 50071
S	S. epidermidis	S. epidermidis	S. epidermidis	S. epidermidis	S. epidermidis	S. epidermidis	S. epidermidis	S. epidermidis	S. epidermidis	S. epidermidis	S. epidermidis	S. epidermidis
T	S. epidermidis	S. epidermidis	S. epidermidis	S. epidermidis	S. epidermidis	S. epidermidis	S. epidermidis	S. epidermidis	S. epidermidis	S. epidermidis	S. epidermidis	S. epidermidis
U	S. epidermidis	S. epidermidis	S. epidermidis	S. epidermidis	S. epidermidis	S. epidermidis	S. epidermidis	S. epidermidis	S. epidermidis	S. epidermidis	S. epidermidis	S. epidermidis
V	Medium	Medium	Medium	Medium	Medium	Medium	Medium	Medium	Medium	Medium	Medium	Medium
W	Medium	Medium	Medium	Medium	Medium	Medium	Medium	Medium	Medium	Medium	Medium	Medium
X	Medium	Medium	Medium	Medium	Medium	Medium	Medium	Medium	Medium	Medium	Medium	Medium
Y
Z
AA
AB
AC
AD
AE
AF
toxin	1	2	3	4	5	6	7	8	9	10	11	12	13	14	15	16	17	18	19	20	21	22	23	24	25	26	27	28	29	30	31	32	33	34	35	36	37	38	39	40	41	42	43	44	45	46	47	48
A	BR411	BR412	BR413	BR414	BR415	BR416	BR417	BR418	BR419	BR420	Gentamicin	Medium
B	BR411	BR412	BR413	BR414	BR415	BR416	BR417	BR418	BR419	BR420	Gentamicin	Medium
C	BR411	BR412	BR413	BR414	BR415	BR416	BR417	BR418	BR419	BR420	Gentamicin	Medium
D	BR411	BR412	BR413	BR414	BR415	BR416	BR417	BR418	BR419	BR420	Gentamicin	Medium
E	BR411	BR412	BR413	BR414	BR415	BR416	BR417	BR418	BR419	BR420	Gentamicin	Medium
F	BR411	BR412	BR413	BR414	BR415	BR416	BR417	BR418	BR419	BR420	Gentamicin	Medium
G	BR411	BR412	BR413	BR414	BR415	BR416	BR417	BR418	BR419	BR420	Gentamicin	Medium
H	BR411	BR412	BR413	BR414	BR415	BR416	BR417	BR418	BR419	BR420	Gentamicin	Medium
I	BR411	BR412	BR413	BR414	BR415	BR416	BR417	BR418	BR419	BR420	Gentamicin	Medium
J	BR411	BR412	BR413	BR414	BR415	BR416	BR417	BR418	BR419	BR420	Gentamicin	Medium
K	BR411	BR412	BR413	BR414	BR415	BR416	BR417	BR418	BR419	BR420	Gentamicin	Medium
L	BR411	BR412	BR413	BR414	BR415	BR416	BR417	BR418	BR419	BR420	Gentamicin	Medium
M	BR411	BR412	BR413	BR414	BR415	BR416	BR417	BR418	BR419	BR420	Gentamicin	Medium
N	BR411	BR412	BR413	BR414	BR415	BR416	BR417	BR418	BR419	BR420	Gentamicin	Medium
O	BR411	BR412	BR413	BR414	BR415	BR416	BR417	BR418	BR419	BR420	Gentamicin	Medium
P	BR411	BR412	BR413	BR414	BR415	BR416	BR417	BR418	BR419	BR420	Gentamicin	Medium
Q	BR411	BR412	BR413	BR414	BR415	BR416	BR417	BR418	BR419	BR420	Gentamicin	Medium
R	BR411	BR412	BR413	BR414	BR415	BR416	BR417	BR418	BR419	BR420	Gentamicin	Medium
S	BR411	BR412	BR413	BR414	BR415	BR416	BR417	BR418	BR419	BR420	Gentamicin	Medium
T	BR411	BR412	BR413	BR414	BR415	BR416	BR417	BR418	BR419	BR420	Gentamicin	Medium
U	BR411	BR412	BR413	BR414	BR415	BR416	BR417	BR418	BR419	BR420	Gentamicin	Medium
V	BR411	BR412	BR413	BR414	BR415	BR416	BR417	BR418	BR419	BR420	Gentamicin	Medium
W	BR411	BR412	BR413	BR414	BR415	BR416	BR417	BR418	BR419	BR420	Gentamicin	Medium
X	BR411	BR412	BR413	BR414	BR415	BR416	BR417	BR418	BR419	BR420	Gentamicin	Medium
Y
Z
AA
AB
AC
AD
AE
AF
read	1	2	3	4	5	6	7	8	9	10	11	12	13	14	15	16	17	18	19	20	21	22	23	24	25	26	27	28	29	30	31	32	33	34	35	36	37	38	39	40	41	42	43	44	45	46	47	48
A	1	1	1	1	1	1	1	1	1	1	1	1
B	2	2	2	2	2	2	2	2	2	2	2	2
C	3	3	3	3	3	3	3	3	3	3	3	3
D	1	1	1	1	1	1	1	1	1	1	1	1
E	2	2	2	2	2	2	2	2	2	2	2	2
F	3	3	3	3	3	3	3	3	3	3	3	3
G	1	1	1	1	1	1	1	1	1	1	1	1
H	2	2	2	2	2	2	2	2	2	2	2	2
I	3	3	3	3	3	3	3	3	3	3	3	3
J	1	1	1	1	1	1	1	1	1	1	1	1
K	2	2	2	2	2	2	2	2	2	2	2	2
L	3	3	3	3	3	3	3	3	3	3	3	3
M	1	1	1	1	1	1	1	1	1	1	1	1
N	2	2	2	2	2	2	2	2	2	2	2	2
O	3	3	3	3	3	3	3	3	3	3	3	3
P	1	1	1	1	1	1	1	1	1	1	1	1
Q	2	2	2	2	2	2	2	2	2	2	2	2
R	3	3	3	3	3	3	3	3	3	3	3	3
S	1	1	1	1	1	1	1	1	1	1	1	1
T	2	2	2	2	2	2	2	2	2	2	2	2
U	3	3	3	3	3	3	3	3	3	3	3	3
V	1	1	1	1	1	1	1	1	1	1	1	1
W	2	2	2	2	2	2	2	2	2	2	2	2
X	3	3	3	3	3	3	3	3	3	3	3	3
Y
Z
AA
AB
AC
AD
AE
AF
well	1	2	3	4	5	6	7	8	9	10	11	12	13	14	15	16	17	18	19	20	21	22	23	24	25	26	27	28	29	30	31	32	33	34	35	36	37	38	39	40	41	42	43	44	45	46	47	48
A	A1	A2	A3	A4	A5	A6	A7	A8	A9	A10	A11	A12
B	A1	A2	A3	A4	A5	A6	A7	A8	A9	A10	A11	A12
C	A1	A2	A3	A4	A5	A6	A7	A8	A9	A10	A11	A12
D	B1	B2	B3	B4	B5	B6	B7	B8	B9	B10	B11	B12
E	B1	B2	B3	B4	B5	B6	B7	B8	B9	B10	B11	B12
F	B1	B2	B3	B4	B5	B6	B7	B8	B9	B10	B11	B12
G	C1	C2	C3	C4	C5	C6	C7	C8	C9	C10	C11	C12
H	C1	C2	C3	C4	C5	C6	C7	C8	C9	C10	C11	C12
I	C1	C2	C3	C4	C5	C6	C7	C8	C9	C10	C11	C12
J	D1	D2	D3	D4	D5	D6	D7	D8	D9	D10	D11	D12
K	D1	D2	D3	D4	D5	D6	D7	D8	D9	D10	D11	D12
L	D1	D2	D3	D4	D5	D6	D7	D8	D9	D10	D11	D12
M	E1	E2	E3	E4	E5	E6	E7	E8	E9	E10	E11	E12
N	E1	E2	E3	E4	E5	E6	E7	E8	E9	E10	E11	E12
O	E1	E2	E3	E4	E5	E6	E7	E8	E9	E10	E11	E12
P	F1	F2	F3	F4	F5	F6	F7	F8	F9	F10	F11	F12
Q	F1	F2	F3	F4	F5	F6	F7	F8	F9	F10	F11	F12
R	F1	F2	F3	F4	F5	F6	F7	F8	F9	F10	F11	F12
S	G1	G2	G3	G4	G5	G6	G7	G8	G9	G10	G11	G12
T	G1	G2	G3	G4	G5	G6	G7	G8	G9	G10	G11	G12
U	G1	G2	G3	G4	G5	G6	G7	G8	G9	G10	G11	G12
V	H1	H2	H3	H4	H5	H6	H7	H8	H9	H10	H11	H12
W	H1	H2	H3	H4	H5	H6	H7	H8	H9	H10	H11	H12
X	H1	H2	H3	H4	H5	H6	H7	H8	H9	H10	H11	H12
Y
Z
AA
AB
AC
AD
AE
AF

## Sheet: AMP_220727_R2_T0
values	1	2	3	4	5	6	7	8	9	10	11	12	13	14	15	16	17	18	19	20	21	22	23	24	25	26	27	28	29	30	31	32	33	34	35	36	37	38	39	40	41	42	43	44	45	46	47	48
A	0.088	0.088	0.089	0.088	0.088	0.092	0.087	0.086	0.088	0.094	0.086	0.089
B	0.088	0.088	0.089	0.089	0.088	0.092	0.088	0.087	0.088	0.094	0.087	0.089
C	0.088	0.088	0.089	0.088	0.088	0.092	0.088	0.087	0.089	0.094	0.087	0.089
D	0.088	0.089	0.088	0.088	0.089	0.091	0.087	0.089	0.088	0.093	0.088	0.089
E	0.088	0.089	0.088	0.088	0.089	0.092	0.087	0.09	0.088	0.094	0.088	0.09
F	0.088	0.089	0.088	0.088	0.089	0.092	0.087	0.089	0.088	0.094	0.088	0.09
G	0.087	0.091	0.088	0.088	0.087	0.09	0.087	0.087	0.088	0.093	0.089	0.087
H	0.087	0.091	0.088	0.088	0.087	0.091	0.087	0.087	0.088	0.093	0.089	0.087
I	0.087	0.09	0.088	0.088	0.087	0.091	0.087	0.087	0.088	0.093	0.089	0.087
J	0.087	0.089	0.089	0.087	0.086	0.09	0.086	0.086	0.087	0.094	0.089	0.086
K	0.087	0.089	0.089	0.088	0.086	0.09	0.087	0.086	0.087	0.095	0.089	0.087
L	0.087	0.089	0.089	0.087	0.086	0.09	0.086	0.086	0.087	0.095	0.089	0.087
M	0.086	0.088	0.088	0.087	0.086	0.091	0.087	0.087	0.087	0.093	0.088	0.087
N	0.086	0.088	0.088	0.087	0.086	0.091	0.087	0.087	0.087	0.094	0.088	0.087
O	0.086	0.088	0.088	0.087	0.086	0.092	0.087	0.087	0.087	0.094	0.088	0.087
P	0.089	0.087	0.088	0.088	0.088	0.093	0.087	0.087	0.089	0.095	0.087	0.089
Q	0.089	0.087	0.088	0.089	0.088	0.093	0.087	0.087	0.089	0.096	0.088	0.09
R	0.089	0.087	0.088	0.088	0.088	0.093	0.087	0.087	0.089	0.096	0.087	0.09
S	0.087	0.087	0.088	0.089	0.088	0.09	0.087	0.087	0.087	0.092	0.087	0.087
T	0.087	0.087	0.088	0.089	0.088	0.091	0.087	0.087	0.087	0.093	0.087	0.087
U	0.087	0.087	0.088	0.089	0.088	0.091	0.087	0.087	0.087	0.093	0.087	0.086
V	0.102	0.087	0.088	0.088	0.087	0.09	0.087	0.088	0.087	0.09	0.088	0.087
W	0.102	0.088	0.088	0.088	0.087	0.09	0.087	0.088	0.087	0.091	0.088	0.087
X	0.102	0.087	0.088	0.088	0.088	0.09	0.087	0.088	0.087	0.091	0.087	0.087
Y
Z
AA
AB
AC
AD
AE
AF
timepoint	1	2	3	4	5	6	7	8	9	10	11	12	13	14	15	16	17	18	19	20	21	22	23	24	25	26	27	28	29	30	31	32	33	34	35	36	37	38	39	40	41	42	43	44	45	46	47	48
A	0	0	0	0	0	0	0	0	0	0	0	0
B	0	0	0	0	0	0	0	0	0	0	0	0
C	0	0	0	0	0	0	0	0	0	0	0	0
D	0	0	0	0	0	0	0	0	0	0	0	0
E	0	0	0	0	0	0	0	0	0	0	0	0
F	0	0	0	0	0	0	0	0	0	0	0	0
G	0	0	0	0	0	0	0	0	0	0	0	0
H	0	0	0	0	0	0	0	0	0	0	0	0
I	0	0	0	0	0	0	0	0	0	0	0	0
J	0	0	0	0	0	0	0	0	0	0	0	0
K	0	0	0	0	0	0	0	0	0	0	0	0
L	0	0	0	0	0	0	0	0	0	0	0	0
M	0	0	0	0	0	0	0	0	0	0	0	0
N	0	0	0	0	0	0	0	0	0	0	0	0
O	0	0	0	0	0	0	0	0	0	0	0	0
P	0	0	0	0	0	0	0	0	0	0	0	0
Q	0	0	0	0	0	0	0	0	0	0	0	0
R	0	0	0	0	0	0	0	0	0	0	0	0
S	0	0	0	0	0	0	0	0	0	0	0	0
T	0	0	0	0	0	0	0	0	0	0	0	0
U	0	0	0	0	0	0	0	0	0	0	0	0
V	0	0	0	0	0	0	0	0	0	0	0	0
W	0	0	0	0	0	0	0	0	0	0	0	0
X	0	0	0	0	0	0	0	0	0	0	0	0
Y
Z
AA
AB
AC
AD
AE
AF
replicate	1	2	3	4	5	6	7	8	9	10	11	12	13	14	15	16	17	18	19	20	21	22	23	24	25	26	27	28	29	30	31	32	33	34	35	36	37	38	39	40	41	42	43	44	45	46	47	48
A	2	2	2	2	2	2	2	2	2	2	2	2
B	2	2	2	2	2	2	2	2	2	2	2	2
C	2	2	2	2	2	2	2	2	2	2	2	2
D	2	2	2	2	2	2	2	2	2	2	2	2
E	2	2	2	2	2	2	2	2	2	2	2	2
F	2	2	2	2	2	2	2	2	2	2	2	2
G	2	2	2	2	2	2	2	2	2	2	2	2
H	2	2	2	2	2	2	2	2	2	2	2	2
I	2	2	2	2	2	2	2	2	2	2	2	2
J	2	2	2	2	2	2	2	2	2	2	2	2
K	2	2	2	2	2	2	2	2	2	2	2	2
L	2	2	2	2	2	2	2	2	2	2	2	2
M	2	2	2	2	2	2	2	2	2	2	2	2
N	2	2	2	2	2	2	2	2	2	2	2	2
O	2	2	2	2	2	2	2	2	2	2	2	2
P	2	2	2	2	2	2	2	2	2	2	2	2
Q	2	2	2	2	2	2	2	2	2	2	2	2
R	2	2	2	2	2	2	2	2	2	2	2	2
S	2	2	2	2	2	2	2	2	2	2	2	2
T	2	2	2	2	2	2	2	2	2	2	2	2
U	2	2	2	2	2	2	2	2	2	2	2	2
V	2	2	2	2	2	2	2	2	2	2	2	2
W	2	2	2	2	2	2	2	2	2	2	2	2
X	2	2	2	2	2	2	2	2	2	2	2	2
Y
Z
AA
AB
AC
AD
AE
AF
strain	1	2	3	4	5	6	7	8	9	10	11	12	13	14	15	16	17	18	19	20	21	22	23	24	25	26	27	28	29	30	31	32	33	34	35	36	37	38	39	40	41	42	43	44	45	46	47	48
A	S. epidermidis	S. epidermidis	S. epidermidis	S. epidermidis	S. epidermidis	S. epidermidis	S. epidermidis	S. epidermidis	S. epidermidis	S. epidermidis	S. epidermidis	S. epidermidis
B	S. epidermidis	S. epidermidis	S. epidermidis	S. epidermidis	S. epidermidis	S. epidermidis	S. epidermidis	S. epidermidis	S. epidermidis	S. epidermidis	S. epidermidis	S. epidermidis
C	S. epidermidis	S. epidermidis	S. epidermidis	S. epidermidis	S. epidermidis	S. epidermidis	S. epidermidis	S. epidermidis	S. epidermidis	S. epidermidis	S. epidermidis	S. epidermidis
D	P. aeruginosa 1117	P. aeruginosa 1117	P. aeruginosa 1117	P. aeruginosa 1117	P. aeruginosa 1117	P. aeruginosa 1117	P. aeruginosa 1117	P. aeruginosa 1117	P. aeruginosa 1117	P. aeruginosa 1117	P. aeruginosa 1117	P. aeruginosa 1117
E	P. aeruginosa 1117	P. aeruginosa 1117	P. aeruginosa 1117	P. aeruginosa 1117	P. aeruginosa 1117	P. aeruginosa 1117	P. aeruginosa 1117	P. aeruginosa 1117	P. aeruginosa 1117	P. aeruginosa 1117	P. aeruginosa 1117	P. aeruginosa 1117
F	P. aeruginosa 1117	P. aeruginosa 1117	P. aeruginosa 1117	P. aeruginosa 1117	P. aeruginosa 1117	P. aeruginosa 1117	P. aeruginosa 1117	P. aeruginosa 1117	P. aeruginosa 1117	P. aeruginosa 1117	P. aeruginosa 1117	P. aeruginosa 1117
G	E. coli	E. coli	E. coli	E. coli	E. coli	E. coli	E. coli	E. coli	E. coli	E. coli	E. coli	E. coli
H	E. coli	E. coli	E. coli	E. coli	E. coli	E. coli	E. coli	E. coli	E. coli	E. coli	E. coli	E. coli
I	E. coli	E. coli	E. coli	E. coli	E. coli	E. coli	E. coli	E. coli	E. coli	E. coli	E. coli	E. coli
J	P. aeruginosa 50071	P. aeruginosa 50071	P. aeruginosa 50071	P. aeruginosa 50071	P. aeruginosa 50071	P. aeruginosa 50071	P. aeruginosa 50071	P. aeruginosa 50071	P. aeruginosa 50071	P. aeruginosa 50071	P. aeruginosa 50071	P. aeruginosa 50071
K	P. aeruginosa 50071	P. aeruginosa 50071	P. aeruginosa 50071	P. aeruginosa 50071	P. aeruginosa 50071	P. aeruginosa 50071	P. aeruginosa 50071	P. aeruginosa 50071	P. aeruginosa 50071	P. aeruginosa 50071	P. aeruginosa 50071	P. aeruginosa 50071
L	P. aeruginosa 50071	P. aeruginosa 50071	P. aeruginosa 50071	P. aeruginosa 50071	P. aeruginosa 50071	P. aeruginosa 50071	P. aeruginosa 50071	P. aeruginosa 50071	P. aeruginosa 50071	P. aeruginosa 50071	P. aeruginosa 50071	P. aeruginosa 50071
M	M. luteus	M. luteus	M. luteus	M. luteus	M. luteus	M. luteus	M. luteus	M. luteus	M. luteus	M. luteus	M. luteus	M. luteus
N	M. luteus	M. luteus	M. luteus	M. luteus	M. luteus	M. luteus	M. luteus	M. luteus	M. luteus	M. luteus	M. luteus	M. luteus
O	M. luteus	M. luteus	M. luteus	M. luteus	M. luteus	M. luteus	M. luteus	M. luteus	M. luteus	M. luteus	M. luteus	M. luteus
P	S. aureus	S. aureus	S. aureus	S. aureus	S. aureus	S. aureus	S. aureus	S. aureus	S. aureus	S. aureus	S. aureus	S. aureus
Q	S. aureus	S. aureus	S. aureus	S. aureus	S. aureus	S. aureus	S. aureus	S. aureus	S. aureus	S. aureus	S. aureus	S. aureus
R	S. aureus	S. aureus	S. aureus	S. aureus	S. aureus	S. aureus	S. aureus	S. aureus	S. aureus	S. aureus	S. aureus	S. aureus
S	L. monocytogenes	L. monocytogenes	L. monocytogenes	L. monocytogenes	L. monocytogenes	L. monocytogenes	L. monocytogenes	L. monocytogenes	L. monocytogenes	L. monocytogenes	L. monocytogenes	L. monocytogenes
T	L. monocytogenes	L. monocytogenes	L. monocytogenes	L. monocytogenes	L. monocytogenes	L. monocytogenes	L. monocytogenes	L. monocytogenes	L. monocytogenes	L. monocytogenes	L. monocytogenes	L. monocytogenes
U	L. monocytogenes	L. monocytogenes	L. monocytogenes	L. monocytogenes	L. monocytogenes	L. monocytogenes	L. monocytogenes	L. monocytogenes	L. monocytogenes	L. monocytogenes	L. monocytogenes	L. monocytogenes
V	Medium	Medium	Medium	Medium	Medium	Medium	Medium	Medium	Medium	Medium	Medium	Medium
W	Medium	Medium	Medium	Medium	Medium	Medium	Medium	Medium	Medium	Medium	Medium	Medium
X	Medium	Medium	Medium	Medium	Medium	Medium	Medium	Medium	Medium	Medium	Medium	Medium
Y
Z
AA
AB
AC
AD
AE
AF
toxin	1	2	3	4	5	6	7	8	9	10	11	12	13	14	15	16	17	18	19	20	21	22	23	24	25	26	27	28	29	30	31	32	33	34	35	36	37	38	39	40	41	42	43	44	45	46	47	48
A	BR411	BR412	BR413	BR414	BR415	BR416	BR417	BR418	BR419	BR420	Gentamicin	Medium
B	BR411	BR412	BR413	BR414	BR415	BR416	BR417	BR418	BR419	BR420	Gentamicin	Medium
C	BR411	BR412	BR413	BR414	BR415	BR416	BR417	BR418	BR419	BR420	Gentamicin	Medium
D	BR411	BR412	BR413	BR414	BR415	BR416	BR417	BR418	BR419	BR420	Gentamicin	Medium
E	BR411	BR412	BR413	BR414	BR415	BR416	BR417	BR418	BR419	BR420	Gentamicin	Medium
F	BR411	BR412	BR413	BR414	BR415	BR416	BR417	BR418	BR419	BR420	Gentamicin	Medium
G	BR411	BR412	BR413	BR414	BR415	BR416	BR417	BR418	BR419	BR420	Gentamicin	Medium
H	BR411	BR412	BR413	BR414	BR415	BR416	BR417	BR418	BR419	BR420	Gentamicin	Medium
I	BR411	BR412	BR413	BR414	BR415	BR416	BR417	BR418	BR419	BR420	Gentamicin	Medium
J	BR411	BR412	BR413	BR414	BR415	BR416	BR417	BR418	BR419	BR420	Gentamicin	Medium
K	BR411	BR412	BR413	BR414	BR415	BR416	BR417	BR418	BR419	BR420	Gentamicin	Medium
L	BR411	BR412	BR413	BR414	BR415	BR416	BR417	BR418	BR419	BR420	Gentamicin	Medium
M	BR411	BR412	BR413	BR414	BR415	BR416	BR417	BR418	BR419	BR420	Gentamicin	Medium
N	BR411	BR412	BR413	BR414	BR415	BR416	BR417	BR418	BR419	BR420	Gentamicin	Medium
O	BR411	BR412	BR413	BR414	BR415	BR416	BR417	BR418	BR419	BR420	Gentamicin	Medium
P	BR411	BR412	BR413	BR414	BR415	BR416	BR417	BR418	BR419	BR420	Gentamicin	Medium
Q	BR411	BR412	BR413	BR414	BR415	BR416	BR417	BR418	BR419	BR420	Gentamicin	Medium
R	BR411	BR412	BR413	BR414	BR415	BR416	BR417	BR418	BR419	BR420	Gentamicin	Medium
S	BR411	BR412	BR413	BR414	BR415	BR416	BR417	BR418	BR419	BR420	Gentamicin	Medium
T	BR411	BR412	BR413	BR414	BR415	BR416	BR417	BR418	BR419	BR420	Gentamicin	Medium
U	BR411	BR412	BR413	BR414	BR415	BR416	BR417	BR418	BR419	BR420	Gentamicin	Medium
V	BR411	BR412	BR413	BR414	BR415	BR416	BR417	BR418	BR419	BR420	Gentamicin	Medium
W	BR411	BR412	BR413	BR414	BR415	BR416	BR417	BR418	BR419	BR420	Gentamicin	Medium
X	BR411	BR412	BR413	BR414	BR415	BR416	BR417	BR418	BR419	BR420	Gentamicin	Medium
Y
Z
AA
AB
AC
AD
AE
AF
read	1	2	3	4	5	6	7	8	9	10	11	12	13	14	15	16	17	18	19	20	21	22	23	24	25	26	27	28	29	30	31	32	33	34	35	36	37	38	39	40	41	42	43	44	45	46	47	48
A	1	1	1	1	1	1	1	1	1	1	1	1
B	2	2	2	2	2	2	2	2	2	2	2	2
C	3	3	3	3	3	3	3	3	3	3	3	3
D	1	1	1	1	1	1	1	1	1	1	1	1
E	2	2	2	2	2	2	2	2	2	2	2	2
F	3	3	3	3	3	3	3	3	3	3	3	3
G	1	1	1	1	1	1	1	1	1	1	1	1
H	2	2	2	2	2	2	2	2	2	2	2	2
I	3	3	3	3	3	3	3	3	3	3	3	3
J	1	1	1	1	1	1	1	1	1	1	1	1
K	2	2	2	2	2	2	2	2	2	2	2	2
L	3	3	3	3	3	3	3	3	3	3	3	3
M	1	1	1	1	1	1	1	1	1	1	1	1
N	2	2	2	2	2	2	2	2	2	2	2	2
O	3	3	3	3	3	3	3	3	3	3	3	3
P	1	1	1	1	1	1	1	1	1	1	1	1
Q	2	2	2	2	2	2	2	2	2	2	2	2
R	3	3	3	3	3	3	3	3	3	3	3	3
S	1	1	1	1	1	1	1	1	1	1	1	1
T	2	2	2	2	2	2	2	2	2	2	2	2
U	3	3	3	3	3	3	3	3	3	3	3	3
V	1	1	1	1	1	1	1	1	1	1	1	1
W	2	2	2	2	2	2	2	2	2	2	2	2
X	3	3	3	3	3	3	3	3	3	3	3	3
Y
Z
AA
AB
AC
AD
AE
AF
well	1	2	3	4	5	6	7	8	9	10	11	12	13	14	15	16	17	18	19	20	21	22	23	24	25	26	27	28	29	30	31	32	33	34	35	36	37	38	39	40	41	42	43	44	45	46	47	48
A	A1	A2	A3	A4	A5	A6	A7	A8	A9	A10	A11	A12
B	A1	A2	A3	A4	A5	A6	A7	A8	A9	A10	A11	A12
C	A1	A2	A3	A4	A5	A6	A7	A8	A9	A10	A11	A12
D	B1	B2	B3	B4	B5	B6	B7	B8	B9	B10	B11	B12
E	B1	B2	B3	B4	B5	B6	B7	B8	B9	B10	B11	B12
F	B1	B2	B3	B4	B5	B6	B7	B8	B9	B10	B11	B12
G	C1	C2	C3	C4	C5	C6	C7	C8	C9	C10	C11	C12
H	C1	C2	C3	C4	C5	C6	C7	C8	C9	C10	C11	C12
I	C1	C2	C3	C4	C5	C6	C7	C8	C9	C10	C11	C12
J	D1	D2	D3	D4	D5	D6	D7	D8	D9	D10	D11	D12
K	D1	D2	D3	D4	D5	D6	D7	D8	D9	D10	D11	D12
L	D1	D2	D3	D4	D5	D6	D7	D8	D9	D10	D11	D12
M	E1	E2	E3	E4	E5	E6	E7	E8	E9	E10	E11	E12
N	E1	E2	E3	E4	E5	E6	E7	E8	E9	E10	E11	E12
O	E1	E2	E3	E4	E5	E6	E7	E8	E9	E10	E11	E12
P	F1	F2	F3	F4	F5	F6	F7	F8	F9	F10	F11	F12
Q	F1	F2	F3	F4	F5	F6	F7	F8	F9	F10	F11	F12
R	F1	F2	F3	F4	F5	F6	F7	F8	F9	F10	F11	F12
S	G1	G2	G3	G4	G5	G6	G7	G8	G9	G10	G11	G12
T	G1	G2	G3	G4	G5	G6	G7	G8	G9	G10	G11	G12
U	G1	G2	G3	G4	G5	G6	G7	G8	G9	G10	G11	G12
V	H1	H2	H3	H4	H5	H6	H7	H8	H9	H10	H11	H12
W	H1	H2	H3	H4	H5	H6	H7	H8	H9	H10	H11	H12
X	H1	H2	H3	H4	H5	H6	H7	H8	H9	H10	H11	H12
Y
Z
AA
AB
AC
AD
AE
AF

## Sheet: AMP_220727_R2_T1
values	1	2	3	4	5	6	7	8	9	10	11	12	13	14	15	16	17	18	19	20	21	22	23	24	25	26	27	28	29	30	31	32	33	34	35	36	37	38	39	40	41	42	43	44	45	46	47	48
A	0.964	0.93	0.911	0.905	0.935	0.182	0.946	0.962	0.961	0.553	0.189	1.084
B	0.89	0.886	0.865	0.866	0.9	0.173	0.929	0.93	0.934	0.555	0.182	1.035
C	0.835	0.825	0.818	0.825	0.858	0.12	0.891	0.892	0.904	0.511	0.12	1.007
D	0.842	0.873	0.779	0.865	0.787	0.973	0.914	0.814	0.796	0.944	0.157	0.797
E	0.83	0.866	0.779	0.863	0.786	0.958	0.915	0.819	0.798	0.943	0.158	0.791
F	0.781	0.84	0.758	0.842	0.766	0.937	0.899	0.806	0.783	0.927	0.139	0.73
G	1.008	0.792	0.678	0.846	0.629	0.151	0.51	0.721	0.864	0.525	0.149	0.622
H	0.982	0.789	0.678	0.85	0.63	0.148	0.514	0.728	0.871	0.547	0.147	0.625
I	0.941	0.769	0.663	0.837	0.616	0.131	0.504	0.72	0.862	0.551	0.132	0.583
J	1.319	1.317	1.293	1.288	1.276	1.218	1.257	1.281	1.278	1.268	0.15	1.399
K	1.288	1.294	1.273	1.271	1.258	1.206	1.247	1.272	1.266	1.252	0.147	1.373
L	1.24	1.267	1.251	1.251	1.239	1.191	1.234	1.258	1.251	1.235	0.131	1.322
M	0.532	1.299	0.488	0.517	0.494	0.195	0.442	0.46	0.52	0.247	0.179	0.489
N	0.516	1.289	0.481	0.509	0.489	0.188	0.437	0.454	0.513	0.241	0.172	0.47
O	0.47	1.266	0.459	0.489	0.471	0.169	0.419	0.436	0.494	0.224	0.152	0.426
P	0.884	0.857	0.86	0.863	0.879	0.161	0.846	0.832	0.84	0.766	0.246	0.983
Q	0.868	0.847	0.853	0.858	0.875	0.152	0.844	0.834	0.841	0.762	0.239	0.97
R	0.836	0.827	0.835	0.841	0.862	0.132	0.831	0.826	0.832	0.748	0.221	0.928
S	0.229	0.24	0.81	0.219	0.206	0.162	0.245	0.219	0.214	0.23	0.165	0.291
T	0.203	0.224	0.798	0.206	0.194	0.149	0.234	0.208	0.203	0.22	0.155	0.266
U	0.155	0.193	0.777	0.18	0.169	0.124	0.209	0.186	0.18	0.195	0.134	0.206
V	0.15	0.16	0.161	0.153	0.146	0.205	0.167	0.145	0.147	0.152	0.169	0.166
W	0.105	0.126	0.131	0.125	0.122	0.177	0.142	0.122	0.127	0.128	0.146	0.121
X	0.101	0.089	0.091	0.089	0.087	0.132	0.095	0.088	0.089	0.087	0.089	0.087
Y
Z
AA
AB
AC
AD
AE
AF
timepoint	1	2	3	4	5	6	7	8	9	10	11	12	13	14	15	16	17	18	19	20	21	22	23	24	25	26	27	28	29	30	31	32	33	34	35	36	37	38	39	40	41	42	43	44	45	46	47	48
A	1	1	1	1	1	1	1	1	1	1	1	1
B	1	1	1	1	1	1	1	1	1	1	1	1
C	1	1	1	1	1	1	1	1	1	1	1	1
D	1	1	1	1	1	1	1	1	1	1	1	1
E	1	1	1	1	1	1	1	1	1	1	1	1
F	1	1	1	1	1	1	1	1	1	1	1	1
G	1	1	1	1	1	1	1	1	1	1	1	1
H	1	1	1	1	1	1	1	1	1	1	1	1
I	1	1	1	1	1	1	1	1	1	1	1	1
J	1	1	1	1	1	1	1	1	1	1	1	1
K	1	1	1	1	1	1	1	1	1	1	1	1
L	1	1	1	1	1	1	1	1	1	1	1	1
M	1	1	1	1	1	1	1	1	1	1	1	1
N	1	1	1	1	1	1	1	1	1	1	1	1
O	1	1	1	1	1	1	1	1	1	1	1	1
P	1	1	1	1	1	1	1	1	1	1	1	1
Q	1	1	1	1	1	1	1	1	1	1	1	1
R	1	1	1	1	1	1	1	1	1	1	1	1
S	1	1	1	1	1	1	1	1	1	1	1	1
T	1	1	1	1	1	1	1	1	1	1	1	1
U	1	1	1	1	1	1	1	1	1	1	1	1
V	1	1	1	1	1	1	1	1	1	1	1	1
W	1	1	1	1	1	1	1	1	1	1	1	1
X	1	1	1	1	1	1	1	1	1	1	1	1
Y
Z
AA
AB
AC
AD
AE
AF
replicate	1	2	3	4	5	6	7	8	9	10	11	12	13	14	15	16	17	18	19	20	21	22	23	24	25	26	27	28	29	30	31	32	33	34	35	36	37	38	39	40	41	42	43	44	45	46	47	48
A	2	2	2	2	2	2	2	2	2	2	2	2
B	2	2	2	2	2	2	2	2	2	2	2	2
C	2	2	2	2	2	2	2	2	2	2	2	2
D	2	2	2	2	2	2	2	2	2	2	2	2
E	2	2	2	2	2	2	2	2	2	2	2	2
F	2	2	2	2	2	2	2	2	2	2	2	2
G	2	2	2	2	2	2	2	2	2	2	2	2
H	2	2	2	2	2	2	2	2	2	2	2	2
I	2	2	2	2	2	2	2	2	2	2	2	2
J	2	2	2	2	2	2	2	2	2	2	2	2
K	2	2	2	2	2	2	2	2	2	2	2	2
L	2	2	2	2	2	2	2	2	2	2	2	2
M	2	2	2	2	2	2	2	2	2	2	2	2
N	2	2	2	2	2	2	2	2	2	2	2	2
O	2	2	2	2	2	2	2	2	2	2	2	2
P	2	2	2	2	2	2	2	2	2	2	2	2
Q	2	2	2	2	2	2	2	2	2	2	2	2
R	2	2	2	2	2	2	2	2	2	2	2	2
S	2	2	2	2	2	2	2	2	2	2	2	2
T	2	2	2	2	2	2	2	2	2	2	2	2
U	2	2	2	2	2	2	2	2	2	2	2	2
V	2	2	2	2	2	2	2	2	2	2	2	2
W	2	2	2	2	2	2	2	2	2	2	2	2
X	2	2	2	2	2	2	2	2	2	2	2	2
Y
Z
AA
AB
AC
AD
AE
AF
strain	1	2	3	4	5	6	7	8	9	10	11	12	13	14	15	16	17	18	19	20	21	22	23	24	25	26	27	28	29	30	31	32	33	34	35	36	37	38	39	40	41	42	43	44	45	46	47	48
A	S. epidermidis	S. epidermidis	S. epidermidis	S. epidermidis	S. epidermidis	S. epidermidis	S. epidermidis	S. epidermidis	S. epidermidis	S. epidermidis	S. epidermidis	S. epidermidis
B	S. epidermidis	S. epidermidis	S. epidermidis	S. epidermidis	S. epidermidis	S. epidermidis	S. epidermidis	S. epidermidis	S. epidermidis	S. epidermidis	S. epidermidis	S. epidermidis
C	S. epidermidis	S. epidermidis	S. epidermidis	S. epidermidis	S. epidermidis	S. epidermidis	S. epidermidis	S. epidermidis	S. epidermidis	S. epidermidis	S. epidermidis	S. epidermidis
D	P. aeruginosa 1117	P. aeruginosa 1117	P. aeruginosa 1117	P. aeruginosa 1117	P. aeruginosa 1117	P. aeruginosa 1117	P. aeruginosa 1117	P. aeruginosa 1117	P. aeruginosa 1117	P. aeruginosa 1117	P. aeruginosa 1117	P. aeruginosa 1117
E	P. aeruginosa 1117	P. aeruginosa 1117	P. aeruginosa 1117	P. aeruginosa 1117	P. aeruginosa 1117	P. aeruginosa 1117	P. aeruginosa 1117	P. aeruginosa 1117	P. aeruginosa 1117	P. aeruginosa 1117	P. aeruginosa 1117	P. aeruginosa 1117
F	P. aeruginosa 1117	P. aeruginosa 1117	P. aeruginosa 1117	P. aeruginosa 1117	P. aeruginosa 1117	P. aeruginosa 1117	P. aeruginosa 1117	P. aeruginosa 1117	P. aeruginosa 1117	P. aeruginosa 1117	P. aeruginosa 1117	P. aeruginosa 1117
G	E. coli	E. coli	E. coli	E. coli	E. coli	E. coli	E. coli	E. coli	E. coli	E. coli	E. coli	E. coli
H	E. coli	E. coli	E. coli	E. coli	E. coli	E. coli	E. coli	E. coli	E. coli	E. coli	E. coli	E. coli
I	E. coli	E. coli	E. coli	E. coli	E. coli	E. coli	E. coli	E. coli	E. coli	E. coli	E. coli	E. coli
J	P. aeruginosa 50071	P. aeruginosa 50071	P. aeruginosa 50071	P. aeruginosa 50071	P. aeruginosa 50071	P. aeruginosa 50071	P. aeruginosa 50071	P. aeruginosa 50071	P. aeruginosa 50071	P. aeruginosa 50071	P. aeruginosa 50071	P. aeruginosa 50071
K	P. aeruginosa 50071	P. aeruginosa 50071	P. aeruginosa 50071	P. aeruginosa 50071	P. aeruginosa 50071	P. aeruginosa 50071	P. aeruginosa 50071	P. aeruginosa 50071	P. aeruginosa 50071	P. aeruginosa 50071	P. aeruginosa 50071	P. aeruginosa 50071
L	P. aeruginosa 50071	P. aeruginosa 50071	P. aeruginosa 50071	P. aeruginosa 50071	P. aeruginosa 50071	P. aeruginosa 50071	P. aeruginosa 50071	P. aeruginosa 50071	P. aeruginosa 50071	P. aeruginosa 50071	P. aeruginosa 50071	P. aeruginosa 50071
M	M. luteus	M. luteus	M. luteus	M. luteus	M. luteus	M. luteus	M. luteus	M. luteus	M. luteus	M. luteus	M. luteus	M. luteus
N	M. luteus	M. luteus	M. luteus	M. luteus	M. luteus	M. luteus	M. luteus	M. luteus	M. luteus	M. luteus	M. luteus	M. luteus
O	M. luteus	M. luteus	M. luteus	M. luteus	M. luteus	M. luteus	M. luteus	M. luteus	M. luteus	M. luteus	M. luteus	M. luteus
P	S. aureus	S. aureus	S. aureus	S. aureus	S. aureus	S. aureus	S. aureus	S. aureus	S. aureus	S. aureus	S. aureus	S. aureus
Q	S. aureus	S. aureus	S. aureus	S. aureus	S. aureus	S. aureus	S. aureus	S. aureus	S. aureus	S. aureus	S. aureus	S. aureus
R	S. aureus	S. aureus	S. aureus	S. aureus	S. aureus	S. aureus	S. aureus	S. aureus	S. aureus	S. aureus	S. aureus	S. aureus
S	L. monocytogenes	L. monocytogenes	L. monocytogenes	L. monocytogenes	L. monocytogenes	L. monocytogenes	L. monocytogenes	L. monocytogenes	L. monocytogenes	L. monocytogenes	L. monocytogenes	L. monocytogenes
T	L. monocytogenes	L. monocytogenes	L. monocytogenes	L. monocytogenes	L. monocytogenes	L. monocytogenes	L. monocytogenes	L. monocytogenes	L. monocytogenes	L. monocytogenes	L. monocytogenes	L. monocytogenes
U	L. monocytogenes	L. monocytogenes	L. monocytogenes	L. monocytogenes	L. monocytogenes	L. monocytogenes	L. monocytogenes	L. monocytogenes	L. monocytogenes	L. monocytogenes	L. monocytogenes	L. monocytogenes
V	Medium	Medium	Medium	Medium	Medium	Medium	Medium	Medium	Medium	Medium	Medium	Medium
W	Medium	Medium	Medium	Medium	Medium	Medium	Medium	Medium	Medium	Medium	Medium	Medium
X	Medium	Medium	Medium	Medium	Medium	Medium	Medium	Medium	Medium	Medium	Medium	Medium
Y
Z
AA
AB
AC
AD
AE
AF
toxin	1	2	3	4	5	6	7	8	9	10	11	12	13	14	15	16	17	18	19	20	21	22	23	24	25	26	27	28	29	30	31	32	33	34	35	36	37	38	39	40	41	42	43	44	45	46	47	48
A	BR411	BR412	BR413	BR414	BR415	BR416	BR417	BR418	BR419	BR420	Gentamicin	Medium
B	BR411	BR412	BR413	BR414	BR415	BR416	BR417	BR418	BR419	BR420	Gentamicin	Medium
C	BR411	BR412	BR413	BR414	BR415	BR416	BR417	BR418	BR419	BR420	Gentamicin	Medium
D	BR411	BR412	BR413	BR414	BR415	BR416	BR417	BR418	BR419	BR420	Gentamicin	Medium
E	BR411	BR412	BR413	BR414	BR415	BR416	BR417	BR418	BR419	BR420	Gentamicin	Medium
F	BR411	BR412	BR413	BR414	BR415	BR416	BR417	BR418	BR419	BR420	Gentamicin	Medium
G	BR411	BR412	BR413	BR414	BR415	BR416	BR417	BR418	BR419	BR420	Gentamicin	Medium
H	BR411	BR412	BR413	BR414	BR415	BR416	BR417	BR418	BR419	BR420	Gentamicin	Medium
I	BR411	BR412	BR413	BR414	BR415	BR416	BR417	BR418	BR419	BR420	Gentamicin	Medium
J	BR411	BR412	BR413	BR414	BR415	BR416	BR417	BR418	BR419	BR420	Gentamicin	Medium
K	BR411	BR412	BR413	BR414	BR415	BR416	BR417	BR418	BR419	BR420	Gentamicin	Medium
L	BR411	BR412	BR413	BR414	BR415	BR416	BR417	BR418	BR419	BR420	Gentamicin	Medium
M	BR411	BR412	BR413	BR414	BR415	BR416	BR417	BR418	BR419	BR420	Gentamicin	Medium
N	BR411	BR412	BR413	BR414	BR415	BR416	BR417	BR418	BR419	BR420	Gentamicin	Medium
O	BR411	BR412	BR413	BR414	BR415	BR416	BR417	BR418	BR419	BR420	Gentamicin	Medium
P	BR411	BR412	BR413	BR414	BR415	BR416	BR417	BR418	BR419	BR420	Gentamicin	Medium
Q	BR411	BR412	BR413	BR414	BR415	BR416	BR417	BR418	BR419	BR420	Gentamicin	Medium
R	BR411	BR412	BR413	BR414	BR415	BR416	BR417	BR418	BR419	BR420	Gentamicin	Medium
S	BR411	BR412	BR413	BR414	BR415	BR416	BR417	BR418	BR419	BR420	Gentamicin	Medium
T	BR411	BR412	BR413	BR414	BR415	BR416	BR417	BR418	BR419	BR420	Gentamicin	Medium
U	BR411	BR412	BR413	BR414	BR415	BR416	BR417	BR418	BR419	BR420	Gentamicin	Medium
V	BR411	BR412	BR413	BR414	BR415	BR416	BR417	BR418	BR419	BR420	Gentamicin	Medium
W	BR411	BR412	BR413	BR414	BR415	BR416	BR417	BR418	BR419	BR420	Gentamicin	Medium
X	BR411	BR412	BR413	BR414	BR415	BR416	BR417	BR418	BR419	BR420	Gentamicin	Medium
Y
Z
AA
AB
AC
AD
AE
AF
read	1	2	3	4	5	6	7	8	9	10	11	12	13	14	15	16	17	18	19	20	21	22	23	24	25	26	27	28	29	30	31	32	33	34	35	36	37	38	39	40	41	42	43	44	45	46	47	48
A	1	1	1	1	1	1	1	1	1	1	1	1
B	2	2	2	2	2	2	2	2	2	2	2	2
C	3	3	3	3	3	3	3	3	3	3	3	3
D	1	1	1	1	1	1	1	1	1	1	1	1
E	2	2	2	2	2	2	2	2	2	2	2	2
F	3	3	3	3	3	3	3	3	3	3	3	3
G	1	1	1	1	1	1	1	1	1	1	1	1
H	2	2	2	2	2	2	2	2	2	2	2	2
I	3	3	3	3	3	3	3	3	3	3	3	3
J	1	1	1	1	1	1	1	1	1	1	1	1
K	2	2	2	2	2	2	2	2	2	2	2	2
L	3	3	3	3	3	3	3	3	3	3	3	3
M	1	1	1	1	1	1	1	1	1	1	1	1
N	2	2	2	2	2	2	2	2	2	2	2	2
O	3	3	3	3	3	3	3	3	3	3	3	3
P	1	1	1	1	1	1	1	1	1	1	1	1
Q	2	2	2	2	2	2	2	2	2	2	2	2
R	3	3	3	3	3	3	3	3	3	3	3	3
S	1	1	1	1	1	1	1	1	1	1	1	1
T	2	2	2	2	2	2	2	2	2	2	2	2
U	3	3	3	3	3	3	3	3	3	3	3	3
V	1	1	1	1	1	1	1	1	1	1	1	1
W	2	2	2	2	2	2	2	2	2	2	2	2
X	3	3	3	3	3	3	3	3	3	3	3	3
Y
Z
AA
AB
AC
AD
AE
AF
well	1	2	3	4	5	6	7	8	9	10	11	12	13	14	15	16	17	18	19	20	21	22	23	24	25	26	27	28	29	30	31	32	33	34	35	36	37	38	39	40	41	42	43	44	45	46	47	48
A	A1	A2	A3	A4	A5	A6	A7	A8	A9	A10	A11	A12
B	A1	A2	A3	A4	A5	A6	A7	A8	A9	A10	A11	A12
C	A1	A2	A3	A4	A5	A6	A7	A8	A9	A10	A11	A12
D	B1	B2	B3	B4	B5	B6	B7	B8	B9	B10	B11	B12
E	B1	B2	B3	B4	B5	B6	B7	B8	B9	B10	B11	B12
F	B1	B2	B3	B4	B5	B6	B7	B8	B9	B10	B11	B12
G	C1	C2	C3	C4	C5	C6	C7	C8	C9	C10	C11	C12
H	C1	C2	C3	C4	C5	C6	C7	C8	C9	C10	C11	C12
I	C1	C2	C3	C4	C5	C6	C7	C8	C9	C10	C11	C12
J	D1	D2	D3	D4	D5	D6	D7	D8	D9	D10	D11	D12
K	D1	D2	D3	D4	D5	D6	D7	D8	D9	D10	D11	D12
L	D1	D2	D3	D4	D5	D6	D7	D8	D9	D10	D11	D12
M	E1	E2	E3	E4	E5	E6	E7	E8	E9	E10	E11	E12
N	E1	E2	E3	E4	E5	E6	E7	E8	E9	E10	E11	E12
O	E1	E2	E3	E4	E5	E6	E7	E8	E9	E10	E11	E12
P	F1	F2	F3	F4	F5	F6	F7	F8	F9	F10	F11	F12
Q	F1	F2	F3	F4	F5	F6	F7	F8	F9	F10	F11	F12
R	F1	F2	F3	F4	F5	F6	F7	F8	F9	F10	F11	F12
S	G1	G2	G3	G4	G5	G6	G7	G8	G9	G10	G11	G12
T	G1	G2	G3	G4	G5	G6	G7	G8	G9	G10	G11	G12
U	G1	G2	G3	G4	G5	G6	G7	G8	G9	G10	G11	G12
V	H1	H2	H3	H4	H5	H6	H7	H8	H9	H10	H11	H12
W	H1	H2	H3	H4	H5	H6	H7	H8	H9	H10	H11	H12
X	H1	H2	H3	H4	H5	H6	H7	H8	H9	H10	H11	H12
Y
Z
AA
AB
AC
AD
AE
AF

## Sheet: AMP_220727_R2_T2
values	1	2	3	4	5	6	7	8	9	10	11	12	13	14	15	16	17	18	19	20	21	22	23	24	25	26	27	28	29	30	31	32	33	34	35	36	37	38	39	40	41	42	43	44	45	46	47	48
A	1.262	1.189	1.193	1.184	1.158	0.139	1.209	1.113	1.149	0.57	1.29	1.42
B	1.076	1.056	1.066	1.063	1.053	0.127	1.115	1.015	1.053	0.564	1.165	1.325
C	1.043	0.994	1.029	1.035	1.021	0.095	1.085	1.003	1.037	0.553	1.116	1.322
D	0.44	0.433	0.432	0.43	0.45	0.596	0.491	0.459	0.515	0.459	0.138	0.445
E	0.417	0.432	0.432	0.429	0.449	0.597	0.49	0.46	0.513	0.458	0.14	0.431
F	0.374	0.403	0.406	0.405	0.421	0.571	0.464	0.438	0.491	0.437	0.116	0.395
G	0.918	1.25	1.296	1.344	1.279	0.143	1.259	1.39	1.406	0.715	0.138	1.155
H	0.865	1.25	1.297	1.344	1.278	0.141	1.257	1.384	1.405	0.718	0.137	1.13
I	0.818	1.23	1.279	1.322	1.259	0.12	1.238	1.365	1.388	0.699	0.119	1.101
J	0.946	0.868	0.929	0.922	0.893	1.068	1.027	1.006	1.001	1.012	0.738	1.138
K	0.909	0.776	0.914	0.886	0.876	1.033	1.003	0.967	0.96	0.98	0.719	1.096
L	0.864	0.757	0.892	0.869	0.857	1.006	0.982	0.946	0.942	0.957	0.701	1.074
M	0.561	1.262	0.488	0.506	0.486	0.188	0.44	0.453	0.515	0.308	0.144	0.627
N	0.545	1.23	0.482	0.499	0.479	0.181	0.432	0.442	0.509	0.305	0.142	0.602
O	0.499	1.203	0.46	0.475	0.457	0.158	0.408	0.416	0.489	0.294	0.122	0.602
P	1.222	1.152	1.134	1.054	1.132	0.139	1.034	1.104	1.1	0.901	0.184	1.203
Q	1.179	1.111	1.094	1.02	1.097	0.129	1.012	1.073	1.063	0.902	0.177	1.176
R	1.127	1.069	1.059	0.988	1.066	0.102	0.992	1.046	1.04	0.886	0.156	1.185
S	0.258	0.269	1.12	0.24	0.236	0.141	0.267	0.226	0.218	0.203	0.136	0.25
T	0.226	0.245	1.083	0.221	0.22	0.129	0.253	0.212	0.205	0.188	0.124	0.209
U	0.179	0.197	1.038	0.186	0.187	0.099	0.222	0.182	0.174	0.16	0.087	0.206
V	0.165	0.175	0.55	0.155	0.142	0.148	0.139	0.14	0.142	0.143	0.148	0.13
W	0.098	0.139	0.533	0.123	0.109	0.112	0.111	0.115	0.119	0.116	0.119	0.087
X	0.088	0.09	0.496	0.089	0.087	0.094	0.088	0.088	0.087	0.09	0.088	0.087
Y
Z
AA
AB
AC
AD
AE
AF
timepoint	1	2	3	4	5	6	7	8	9	10	11	12	13	14	15	16	17	18	19	20	21	22	23	24	25	26	27	28	29	30	31	32	33	34	35	36	37	38	39	40	41	42	43	44	45	46	47	48
A	2	2	2	2	2	2	2	2	2	2	2	2
B	2	2	2	2	2	2	2	2	2	2	2	2
C	2	2	2	2	2	2	2	2	2	2	2	2
D	2	2	2	2	2	2	2	2	2	2	2	2
E	2	2	2	2	2	2	2	2	2	2	2	2
F	2	2	2	2	2	2	2	2	2	2	2	2
G	2	2	2	2	2	2	2	2	2	2	2	2
H	2	2	2	2	2	2	2	2	2	2	2	2
I	2	2	2	2	2	2	2	2	2	2	2	2
J	2	2	2	2	2	2	2	2	2	2	2	2
K	2	2	2	2	2	2	2	2	2	2	2	2
L	2	2	2	2	2	2	2	2	2	2	2	2
M	2	2	2	2	2	2	2	2	2	2	2	2
N	2	2	2	2	2	2	2	2	2	2	2	2
O	2	2	2	2	2	2	2	2	2	2	2	2
P	2	2	2	2	2	2	2	2	2	2	2	2
Q	2	2	2	2	2	2	2	2	2	2	2	2
R	2	2	2	2	2	2	2	2	2	2	2	2
S	2	2	2	2	2	2	2	2	2	2	2	2
T	2	2	2	2	2	2	2	2	2	2	2	2
U	2	2	2	2	2	2	2	2	2	2	2	2
V	2	2	2	2	2	2	2	2	2	2	2	2
W	2	2	2	2	2	2	2	2	2	2	2	2
X	2	2	2	2	2	2	2	2	2	2	2	2
Y
Z
AA
AB
AC
AD
AE
AF
replicate	1	2	3	4	5	6	7	8	9	10	11	12	13	14	15	16	17	18	19	20	21	22	23	24	25	26	27	28	29	30	31	32	33	34	35	36	37	38	39	40	41	42	43	44	45	46	47	48
A	2	2	2	2	2	2	2	2	2	2	2	2
B	2	2	2	2	2	2	2	2	2	2	2	2
C	2	2	2	2	2	2	2	2	2	2	2	2
D	2	2	2	2	2	2	2	2	2	2	2	2
E	2	2	2	2	2	2	2	2	2	2	2	2
F	2	2	2	2	2	2	2	2	2	2	2	2
G	2	2	2	2	2	2	2	2	2	2	2	2
H	2	2	2	2	2	2	2	2	2	2	2	2
I	2	2	2	2	2	2	2	2	2	2	2	2
J	2	2	2	2	2	2	2	2	2	2	2	2
K	2	2	2	2	2	2	2	2	2	2	2	2
L	2	2	2	2	2	2	2	2	2	2	2	2
M	2	2	2	2	2	2	2	2	2	2	2	2
N	2	2	2	2	2	2	2	2	2	2	2	2
O	2	2	2	2	2	2	2	2	2	2	2	2
P	2	2	2	2	2	2	2	2	2	2	2	2
Q	2	2	2	2	2	2	2	2	2	2	2	2
R	2	2	2	2	2	2	2	2	2	2	2	2
S	2	2	2	2	2	2	2	2	2	2	2	2
T	2	2	2	2	2	2	2	2	2	2	2	2
U	2	2	2	2	2	2	2	2	2	2	2	2
V	2	2	2	2	2	2	2	2	2	2	2	2
W	2	2	2	2	2	2	2	2	2	2	2	2
X	2	2	2	2	2	2	2	2	2	2	2	2
Y
Z
AA
AB
AC
AD
AE
AF
strain	1	2	3	4	5	6	7	8	9	10	11	12	13	14	15	16	17	18	19	20	21	22	23	24	25	26	27	28	29	30	31	32	33	34	35	36	37	38	39	40	41	42	43	44	45	46	47	48
A	S. epidermidis	S. epidermidis	S. epidermidis	S. epidermidis	S. epidermidis	S. epidermidis	S. epidermidis	S. epidermidis	S. epidermidis	S. epidermidis	S. epidermidis	S. epidermidis
B	S. epidermidis	S. epidermidis	S. epidermidis	S. epidermidis	S. epidermidis	S. epidermidis	S. epidermidis	S. epidermidis	S. epidermidis	S. epidermidis	S. epidermidis	S. epidermidis
C	S. epidermidis	S. epidermidis	S. epidermidis	S. epidermidis	S. epidermidis	S. epidermidis	S. epidermidis	S. epidermidis	S. epidermidis	S. epidermidis	S. epidermidis	S. epidermidis
D	P. aeruginosa 1117	P. aeruginosa 1117	P. aeruginosa 1117	P. aeruginosa 1117	P. aeruginosa 1117	P. aeruginosa 1117	P. aeruginosa 1117	P. aeruginosa 1117	P. aeruginosa 1117	P. aeruginosa 1117	P. aeruginosa 1117	P. aeruginosa 1117
E	P. aeruginosa 1117	P. aeruginosa 1117	P. aeruginosa 1117	P. aeruginosa 1117	P. aeruginosa 1117	P. aeruginosa 1117	P. aeruginosa 1117	P. aeruginosa 1117	P. aeruginosa 1117	P. aeruginosa 1117	P. aeruginosa 1117	P. aeruginosa 1117
F	P. aeruginosa 1117	P. aeruginosa 1117	P. aeruginosa 1117	P. aeruginosa 1117	P. aeruginosa 1117	P. aeruginosa 1117	P. aeruginosa 1117	P. aeruginosa 1117	P. aeruginosa 1117	P. aeruginosa 1117	P. aeruginosa 1117	P. aeruginosa 1117
G	E. coli	E. coli	E. coli	E. coli	E. coli	E. coli	E. coli	E. coli	E. coli	E. coli	E. coli	E. coli
H	E. coli	E. coli	E. coli	E. coli	E. coli	E. coli	E. coli	E. coli	E. coli	E. coli	E. coli	E. coli
I	E. coli	E. coli	E. coli	E. coli	E. coli	E. coli	E. coli	E. coli	E. coli	E. coli	E. coli	E. coli
J	P. aeruginosa 50071	P. aeruginosa 50071	P. aeruginosa 50071	P. aeruginosa 50071	P. aeruginosa 50071	P. aeruginosa 50071	P. aeruginosa 50071	P. aeruginosa 50071	P. aeruginosa 50071	P. aeruginosa 50071	P. aeruginosa 50071	P. aeruginosa 50071
K	P. aeruginosa 50071	P. aeruginosa 50071	P. aeruginosa 50071	P. aeruginosa 50071	P. aeruginosa 50071	P. aeruginosa 50071	P. aeruginosa 50071	P. aeruginosa 50071	P. aeruginosa 50071	P. aeruginosa 50071	P. aeruginosa 50071	P. aeruginosa 50071
L	P. aeruginosa 50071	P. aeruginosa 50071	P. aeruginosa 50071	P. aeruginosa 50071	P. aeruginosa 50071	P. aeruginosa 50071	P. aeruginosa 50071	P. aeruginosa 50071	P. aeruginosa 50071	P. aeruginosa 50071	P. aeruginosa 50071	P. aeruginosa 50071
M	M. luteus	M. luteus	M. luteus	M. luteus	M. luteus	M. luteus	M. luteus	M. luteus	M. luteus	M. luteus	M. luteus	M. luteus
N	M. luteus	M. luteus	M. luteus	M. luteus	M. luteus	M. luteus	M. luteus	M. luteus	M. luteus	M. luteus	M. luteus	M. luteus
O	M. luteus	M. luteus	M. luteus	M. luteus	M. luteus	M. luteus	M. luteus	M. luteus	M. luteus	M. luteus	M. luteus	M. luteus
P	S. aureus	S. aureus	S. aureus	S. aureus	S. aureus	S. aureus	S. aureus	S. aureus	S. aureus	S. aureus	S. aureus	S. aureus
Q	S. aureus	S. aureus	S. aureus	S. aureus	S. aureus	S. aureus	S. aureus	S. aureus	S. aureus	S. aureus	S. aureus	S. aureus
R	S. aureus	S. aureus	S. aureus	S. aureus	S. aureus	S. aureus	S. aureus	S. aureus	S. aureus	S. aureus	S. aureus	S. aureus
S	L. monocytogenes	L. monocytogenes	L. monocytogenes	L. monocytogenes	L. monocytogenes	L. monocytogenes	L. monocytogenes	L. monocytogenes	L. monocytogenes	L. monocytogenes	L. monocytogenes	L. monocytogenes
T	L. monocytogenes	L. monocytogenes	L. monocytogenes	L. monocytogenes	L. monocytogenes	L. monocytogenes	L. monocytogenes	L. monocytogenes	L. monocytogenes	L. monocytogenes	L. monocytogenes	L. monocytogenes
U	L. monocytogenes	L. monocytogenes	L. monocytogenes	L. monocytogenes	L. monocytogenes	L. monocytogenes	L. monocytogenes	L. monocytogenes	L. monocytogenes	L. monocytogenes	L. monocytogenes	L. monocytogenes
V	Medium	Medium	Medium	Medium	Medium	Medium	Medium	Medium	Medium	Medium	Medium	Medium
W	Medium	Medium	Medium	Medium	Medium	Medium	Medium	Medium	Medium	Medium	Medium	Medium
X	Medium	Medium	Medium	Medium	Medium	Medium	Medium	Medium	Medium	Medium	Medium	Medium
Y
Z
AA
AB
AC
AD
AE
AF
toxin	1	2	3	4	5	6	7	8	9	10	11	12	13	14	15	16	17	18	19	20	21	22	23	24	25	26	27	28	29	30	31	32	33	34	35	36	37	38	39	40	41	42	43	44	45	46	47	48
A	BR411	BR412	BR413	BR414	BR415	BR416	BR417	BR418	BR419	BR420	Gentamicin	Medium
B	BR411	BR412	BR413	BR414	BR415	BR416	BR417	BR418	BR419	BR420	Gentamicin	Medium
C	BR411	BR412	BR413	BR414	BR415	BR416	BR417	BR418	BR419	BR420	Gentamicin	Medium
D	BR411	BR412	BR413	BR414	BR415	BR416	BR417	BR418	BR419	BR420	Gentamicin	Medium
E	BR411	BR412	BR413	BR414	BR415	BR416	BR417	BR418	BR419	BR420	Gentamicin	Medium
F	BR411	BR412	BR413	BR414	BR415	BR416	BR417	BR418	BR419	BR420	Gentamicin	Medium
G	BR411	BR412	BR413	BR414	BR415	BR416	BR417	BR418	BR419	BR420	Gentamicin	Medium
H	BR411	BR412	BR413	BR414	BR415	BR416	BR417	BR418	BR419	BR420	Gentamicin	Medium
I	BR411	BR412	BR413	BR414	BR415	BR416	BR417	BR418	BR419	BR420	Gentamicin	Medium
J	BR411	BR412	BR413	BR414	BR415	BR416	BR417	BR418	BR419	BR420	Gentamicin	Medium
K	BR411	BR412	BR413	BR414	BR415	BR416	BR417	BR418	BR419	BR420	Gentamicin	Medium
L	BR411	BR412	BR413	BR414	BR415	BR416	BR417	BR418	BR419	BR420	Gentamicin	Medium
M	BR411	BR412	BR413	BR414	BR415	BR416	BR417	BR418	BR419	BR420	Gentamicin	Medium
N	BR411	BR412	BR413	BR414	BR415	BR416	BR417	BR418	BR419	BR420	Gentamicin	Medium
O	BR411	BR412	BR413	BR414	BR415	BR416	BR417	BR418	BR419	BR420	Gentamicin	Medium
P	BR411	BR412	BR413	BR414	BR415	BR416	BR417	BR418	BR419	BR420	Gentamicin	Medium
Q	BR411	BR412	BR413	BR414	BR415	BR416	BR417	BR418	BR419	BR420	Gentamicin	Medium
R	BR411	BR412	BR413	BR414	BR415	BR416	BR417	BR418	BR419	BR420	Gentamicin	Medium
S	BR411	BR412	BR413	BR414	BR415	BR416	BR417	BR418	BR419	BR420	Gentamicin	Medium
T	BR411	BR412	BR413	BR414	BR415	BR416	BR417	BR418	BR419	BR420	Gentamicin	Medium
U	BR411	BR412	BR413	BR414	BR415	BR416	BR417	BR418	BR419	BR420	Gentamicin	Medium
V	BR411	BR412	BR413	BR414	BR415	BR416	BR417	BR418	BR419	BR420	Gentamicin	Medium
W	BR411	BR412	BR413	BR414	BR415	BR416	BR417	BR418	BR419	BR420	Gentamicin	Medium
X	BR411	BR412	BR413	BR414	BR415	BR416	BR417	BR418	BR419	BR420	Gentamicin	Medium
Y
Z
AA
AB
AC
AD
AE
AF
read	1	2	3	4	5	6	7	8	9	10	11	12	13	14	15	16	17	18	19	20	21	22	23	24	25	26	27	28	29	30	31	32	33	34	35	36	37	38	39	40	41	42	43	44	45	46	47	48
A	1	1	1	1	1	1	1	1	1	1	1	1
B	2	2	2	2	2	2	2	2	2	2	2	2
C	3	3	3	3	3	3	3	3	3	3	3	3
D	1	1	1	1	1	1	1	1	1	1	1	1
E	2	2	2	2	2	2	2	2	2	2	2	2
F	3	3	3	3	3	3	3	3	3	3	3	3
G	1	1	1	1	1	1	1	1	1	1	1	1
H	2	2	2	2	2	2	2	2	2	2	2	2
I	3	3	3	3	3	3	3	3	3	3	3	3
J	1	1	1	1	1	1	1	1	1	1	1	1
K	2	2	2	2	2	2	2	2	2	2	2	2
L	3	3	3	3	3	3	3	3	3	3	3	3
M	1	1	1	1	1	1	1	1	1	1	1	1
N	2	2	2	2	2	2	2	2	2	2	2	2
O	3	3	3	3	3	3	3	3	3	3	3	3
P	1	1	1	1	1	1	1	1	1	1	1	1
Q	2	2	2	2	2	2	2	2	2	2	2	2
R	3	3	3	3	3	3	3	3	3	3	3	3
S	1	1	1	1	1	1	1	1	1	1	1	1
T	2	2	2	2	2	2	2	2	2	2	2	2
U	3	3	3	3	3	3	3	3	3	3	3	3
V	1	1	1	1	1	1	1	1	1	1	1	1
W	2	2	2	2	2	2	2	2	2	2	2	2
X	3	3	3	3	3	3	3	3	3	3	3	3
Y
Z
AA
AB
AC
AD
AE
AF
well	1	2	3	4	5	6	7	8	9	10	11	12	13	14	15	16	17	18	19	20	21	22	23	24	25	26	27	28	29	30	31	32	33	34	35	36	37	38	39	40	41	42	43	44	45	46	47	48
A	A1	A2	A3	A4	A5	A6	A7	A8	A9	A10	A11	A12
B	A1	A2	A3	A4	A5	A6	A7	A8	A9	A10	A11	A12
C	A1	A2	A3	A4	A5	A6	A7	A8	A9	A10	A11	A12
D	B1	B2	B3	B4	B5	B6	B7	B8	B9	B10	B11	B12
E	B1	B2	B3	B4	B5	B6	B7	B8	B9	B10	B11	B12
F	B1	B2	B3	B4	B5	B6	B7	B8	B9	B10	B11	B12
G	C1	C2	C3	C4	C5	C6	C7	C8	C9	C10	C11	C12
H	C1	C2	C3	C4	C5	C6	C7	C8	C9	C10	C11	C12
I	C1	C2	C3	C4	C5	C6	C7	C8	C9	C10	C11	C12
J	D1	D2	D3	D4	D5	D6	D7	D8	D9	D10	D11	D12
K	D1	D2	D3	D4	D5	D6	D7	D8	D9	D10	D11	D12
L	D1	D2	D3	D4	D5	D6	D7	D8	D9	D10	D11	D12
M	E1	E2	E3	E4	E5	E6	E7	E8	E9	E10	E11	E12
N	E1	E2	E3	E4	E5	E6	E7	E8	E9	E10	E11	E12
O	E1	E2	E3	E4	E5	E6	E7	E8	E9	E10	E11	E12
P	F1	F2	F3	F4	F5	F6	F7	F8	F9	F10	F11	F12
Q	F1	F2	F3	F4	F5	F6	F7	F8	F9	F10	F11	F12
R	F1	F2	F3	F4	F5	F6	F7	F8	F9	F10	F11	F12
S	G1	G2	G3	G4	G5	G6	G7	G8	G9	G10	G11	G12
T	G1	G2	G3	G4	G5	G6	G7	G8	G9	G10	G11	G12
U	G1	G2	G3	G4	G5	G6	G7	G8	G9	G10	G11	G12
V	H1	H2	H3	H4	H5	H6	H7	H8	H9	H10	H11	H12
W	H1	H2	H3	H4	H5	H6	H7	H8	H9	H10	H11	H12
X	H1	H2	H3	H4	H5	H6	H7	H8	H9	H10	H11	H12
Y
Z
AA
AB
AC
AD
AE
AF

## Sheet: AMP_220825_R3_T0
values	1	2	3	4	5	6	7	8	9	10	11	12	13	14	15	16	17	18	19	20	21	22	23	24	25	26	27	28	29	30	31	32	33	34	35	36	37	38	39	40	41	42	43	44	45	46	47	48
A	0.087	0.086	0.088	0.087	0.087	0.093	0.086	0.087	0.092	0.092	0.086	0.086
B	0.086	0.088	0.087	0.086	0.086	0.09	0.086	0.086	0.086	0.093	0.097	0.086
C	0.087	0.09	0.088	0.087	0.088	0.09	0.087	0.088	0.086	0.096	0.089	0.104
D	0.087	0.089	0.087	0.086	0.087	0.094	0.087	0.087	0.087	0.096	0.089	0.088
E	0.085	0.085	0.086	0.086	0.087	0.091	0.085	0.085	0.086	0.094	0.086	0.085
F	0.085	0.086	0.085	0.085	0.085	0.088	0.085	0.086	0.087	0.092	0.085	0.086
G	0.085	0.087	0.085	0.084	0.085	0.088	0.087	0.086	0.085	0.094	0.086	0.089
H	0.086	0.085	0.086	0.085	0.085	0.088	0.085	0.085	0.085	0.093	0.086	0.087
I
J
K
L
M
N
O
P
Q
R
S
T
U
V
W
X
Y
Z
AA
AB
AC
AD
AE
AF
timepoint	1	2	3	4	5	6	7	8	9	10	11	12	13	14	15	16	17	18	19	20	21	22	23	24	25	26	27	28	29	30	31	32	33	34	35	36	37	38	39	40	41	42	43	44	45	46	47	48
A	0	0	0	0	0	0	0	0	0	0	0	0
B	0	0	0	0	0	0	0	0	0	0	0	0
C	0	0	0	0	0	0	0	0	0	0	0	0
D	0	0	0	0	0	0	0	0	0	0	0	0
E	0	0	0	0	0	0	0	0	0	0	0	0
F	0	0	0	0	0	0	0	0	0	0	0	0
G	0	0	0	0	0	0	0	0	0	0	0	0
H	0	0	0	0	0	0	0	0	0	0	0	0
I
J
K
L
M
N
O
P
Q
R
S
T
U
V
W
X
Y
Z
AA
AB
AC
AD
AE
AF
replicate	1	2	3	4	5	6	7	8	9	10	11	12	13	14	15	16	17	18	19	20	21	22	23	24	25	26	27	28	29	30	31	32	33	34	35	36	37	38	39	40	41	42	43	44	45	46	47	48
A	3	3	3	3	3	3	3	3	3	3	3	3
B	3	3	3	3	3	3	3	3	3	3	3	3
C	3	3	3	3	3	3	3	3	3	3	3	3
D	3	3	3	3	3	3	3	3	3	3	3	3
E	3	3	3	3	3	3	3	3	3	3	3	3
F	3	3	3	3	3	3	3	3	3	3	3	3
G	3	3	3	3	3	3	3	3	3	3	3	3
H	3	3	3	3	3	3	3	3	3	3	3	3
I
J
K
L
M
N
O
P
Q
R
S
T
U
V
W
X
Y
Z
AA
AB
AC
AD
AE
AF
strain	1	2	3	4	5	6	7	8	9	10	11	12	13	14	15	16	17	18	19	20	21	22	23	24	25	26	27	28	29	30	31	32	33	34	35	36	37	38	39	40	41	42	43	44	45	46	47	48
A	S. aureus	S. aureus	S. aureus	S. aureus	S. aureus	S. aureus	S. aureus	S. aureus	S. aureus	S. aureus	S. aureus	S. aureus
B	L. monocytogenes	L. monocytogenes	L. monocytogenes	L. monocytogenes	L. monocytogenes	L. monocytogenes	L. monocytogenes	L. monocytogenes	L. monocytogenes	L. monocytogenes	L. monocytogenes	L. monocytogenes
C	P. aeruginosa 1117	P. aeruginosa 1117	P. aeruginosa 1117	P. aeruginosa 1117	P. aeruginosa 1117	P. aeruginosa 1117	P. aeruginosa 1117	P. aeruginosa 1117	P. aeruginosa 1117	P. aeruginosa 1117	P. aeruginosa 1117	P. aeruginosa 1117
D	M. luteus	M. luteus	M. luteus	M. luteus	M. luteus	M. luteus	M. luteus	M. luteus	M. luteus	M. luteus	M. luteus	M. luteus
E	E. coli	E. coli	E. coli	E. coli	E. coli	E. coli	E. coli	E. coli	E. coli	E. coli	E. coli	E. coli
F	P. aeruginosa 50071	P. aeruginosa 50071	P. aeruginosa 50071	P. aeruginosa 50071	P. aeruginosa 50071	P. aeruginosa 50071	P. aeruginosa 50071	P. aeruginosa 50071	P. aeruginosa 50071	P. aeruginosa 50071	P. aeruginosa 50071	P. aeruginosa 50071
G	S. epidermidis	S. epidermidis	S. epidermidis	S. epidermidis	S. epidermidis	S. epidermidis	S. epidermidis	S. epidermidis	S. epidermidis	S. epidermidis	S. epidermidis	S. epidermidis
H	Medium	Medium	Medium	Medium	Medium	Medium	Medium	Medium	Medium	Medium	Medium	Medium
I
J
K
L
M
N
O
P
Q
R
S
T
U
V
W
X
Y
Z
AA
AB
AC
AD
AE
AF
toxin	1	2	3	4	5	6	7	8	9	10	11	12	13	14	15	16	17	18	19	20	21	22	23	24	25	26	27	28	29	30	31	32	33	34	35	36	37	38	39	40	41	42	43	44	45	46	47	48
A	BR411	BR412	BR413	BR414	BR415	BR416	BR417	BR418	BR419	BR420	Gentamicin	Medium
B	BR411	BR412	BR413	BR414	BR415	BR416	BR417	BR418	BR419	BR420	Gentamicin	Medium
C	BR411	BR412	BR413	BR414	BR415	BR416	BR417	BR418	BR419	BR420	Gentamicin	Medium
D	BR411	BR412	BR413	BR414	BR415	BR416	BR417	BR418	BR419	BR420	Gentamicin	Medium
E	BR411	BR412	BR413	BR414	BR415	BR416	BR417	BR418	BR419	BR420	Gentamicin	Medium
F	BR411	BR412	BR413	BR414	BR415	BR416	BR417	BR418	BR419	BR420	Gentamicin	Medium
G	BR411	BR412	BR413	BR414	BR415	BR416	BR417	BR418	BR419	BR420	Gentamicin	Medium
H	BR411	BR412	BR413	BR414	BR415	BR416	BR417	BR418	BR419	BR420	Gentamicin	Medium
I
J
K
L
M
N
O
P
Q
R
S
T
U
V
W
X
Y
Z
AA
AB
AC
AD
AE
AF
read	1	2	3	4	5	6	7	8	9	10	11	12	13	14	15	16	17	18	19	20	21	22	23	24	25	26	27	28	29	30	31	32	33	34	35	36	37	38	39	40	41	42	43	44	45	46	47	48
A	1	1	1	1	1	1	1	1	1	1	1	1
B	1	1	1	1	1	1	1	1	1	1	1	1
C	1	1	1	1	1	1	1	1	1	1	1	1
D	1	1	1	1	1	1	1	1	1	1	1	1
E	1	1	1	1	1	1	1	1	1	1	1	1
F	1	1	1	1	1	1	1	1	1	1	1	1
G	1	1	1	1	1	1	1	1	1	1	1	1
H	1	1	1	1	1	1	1	1	1	1	1	1
I
J
K
L
M
N
O
P
Q
R
S
T
U
V
W
X
Y
Z
AA
AB
AC
AD
AE
AF
well	1	2	3	4	5	6	7	8	9	10	11	12	13	14	15	16	17	18	19	20	21	22	23	24	25	26	27	28	29	30	31	32	33	34	35	36	37	38	39	40	41	42	43	44	45	46	47	48
A	A1	A2	A3	A4	A5	A6	A7	A8	A9	A10	A11	A12
B	B1	B2	B3	B4	B5	B6	B7	B8	B9	B10	B11	B12
C	C1	C2	C3	C4	C5	C6	C7	C8	C9	C10	C11	C12
D	D1	D2	D3	D4	D5	D6	D7	D8	D9	D10	D11	D12
E	E1	E2	E3	E4	E5	E6	E7	E8	E9	E10	E11	E12
F	F1	F2	F3	F4	F5	F6	F7	F8	F9	F10	F11	F12
G	G1	G2	G3	G4	G5	G6	G7	G8	G9	G10	G11	G12
H	H1	H2	H3	H4	H5	H6	H7	H8	H9	H10	H11	H12
I
J
K
L
M
N
O
P
Q
R
S
T
U
V
W
X
Y
Z
AA
AB
AC
AD
AE
AF

## Sheet: AMP_220825_R3_T1
values	1	2	3	4	5	6	7	8	9	10	11	12	13	14	15	16	17	18	19	20	21	22	23	24	25	26	27	28	29	30	31	32	33	34	35	36	37	38	39	40	41	42	43	44	45	46	47	48
A	0.653	0.666	0.641	0.607	0.618	0.096	0.608	0.643	0.594	0.598	0.092	0.621
B	0.505	0.162	0.165	0.137	0.138	0.094	0.163	0.176	0.146	0.115	0.096	0.177
C	1.01	1.049	1.071	1.035	1.072	0.824	0.978	1.065	0.939	0.93	0.095	0.459
D	0.335	0.336	0.34	0.291	0.316	0.098	0.308	0.283	0.288	0.166	0.092	0.306
E	0.567	0.546	0.562	0.587	0.526	0.094	0.519	0.525	0.532	0.345	0.086	0.418
F	1.332	1.302	1.329	1.329	1.301	1.252	1.286	1.325	1.299	1.282	0.085	1.407
G	0.566	0.535	0.577	0.532	0.517	0.092	0.56	0.515	0.514	0.463	0.087	0.578
H	0.088	0.88	0.086	0.085	0.085	0.089	0.085	0.085	0.085	0.09	0.086	0.085
I
J
K
L
M
N
O
P
Q
R
S
T
U
V
W
X
Y
Z
AA
AB
AC
AD
AE
AF
timepoint	1	2	3	4	5	6	7	8	9	10	11	12	13	14	15	16	17	18	19	20	21	22	23	24	25	26	27	28	29	30	31	32	33	34	35	36	37	38	39	40	41	42	43	44	45	46	47	48
A	1	1	1	1	1	1	1	1	1	1	1	1
B	1	1	1	1	1	1	1	1	1	1	1	1
C	1	1	1	1	1	1	1	1	1	1	1	1
D	1	1	1	1	1	1	1	1	1	1	1	1
E	1	1	1	1	1	1	1	1	1	1	1	1
F	1	1	1	1	1	1	1	1	1	1	1	1
G	1	1	1	1	1	1	1	1	1	1	1	1
H	1	1	1	1	1	1	1	1	1	1	1	1
I
J
K
L
M
N
O
P
Q
R
S
T
U
V
W
X
Y
Z
AA
AB
AC
AD
AE
AF
replicate	1	2	3	4	5	6	7	8	9	10	11	12	13	14	15	16	17	18	19	20	21	22	23	24	25	26	27	28	29	30	31	32	33	34	35	36	37	38	39	40	41	42	43	44	45	46	47	48
A	3	3	3	3	3	3	3	3	3	3	3	3
B	3	3	3	3	3	3	3	3	3	3	3	3
C	3	3	3	3	3	3	3	3	3	3	3	3
D	3	3	3	3	3	3	3	3	3	3	3	3
E	3	3	3	3	3	3	3	3	3	3	3	3
F	3	3	3	3	3	3	3	3	3	3	3	3
G	3	3	3	3	3	3	3	3	3	3	3	3
H	3	3	3	3	3	3	3	3	3	3	3	3
I
J
K
L
M
N
O
P
Q
R
S
T
U
V
W
X
Y
Z
AA
AB
AC
AD
AE
AF
strain	1	2	3	4	5	6	7	8	9	10	11	12	13	14	15	16	17	18	19	20	21	22	23	24	25	26	27	28	29	30	31	32	33	34	35	36	37	38	39	40	41	42	43	44	45	46	47	48
A	S. aureus	S. aureus	S. aureus	S. aureus	S. aureus	S. aureus	S. aureus	S. aureus	S. aureus	S. aureus	S. aureus	S. aureus
B	L. monocytogenes	L. monocytogenes	L. monocytogenes	L. monocytogenes	L. monocytogenes	L. monocytogenes	L. monocytogenes	L. monocytogenes	L. monocytogenes	L. monocytogenes	L. monocytogenes	L. monocytogenes
C	P. aeruginosa 1117	P. aeruginosa 1117	P. aeruginosa 1117	P. aeruginosa 1117	P. aeruginosa 1117	P. aeruginosa 1117	P. aeruginosa 1117	P. aeruginosa 1117	P. aeruginosa 1117	P. aeruginosa 1117	P. aeruginosa 1117	P. aeruginosa 1117
D	M. luteus	M. luteus	M. luteus	M. luteus	M. luteus	M. luteus	M. luteus	M. luteus	M. luteus	M. luteus	M. luteus	M. luteus
E	E. coli	E. coli	E. coli	E. coli	E. coli	E. coli	E. coli	E. coli	E. coli	E. coli	E. coli	E. coli
F	P. aeruginosa 50071	P. aeruginosa 50071	P. aeruginosa 50071	P. aeruginosa 50071	P. aeruginosa 50071	P. aeruginosa 50071	P. aeruginosa 50071	P. aeruginosa 50071	P. aeruginosa 50071	P. aeruginosa 50071	P. aeruginosa 50071	P. aeruginosa 50071
G	S. epidermidis	S. epidermidis	S. epidermidis	S. epidermidis	S. epidermidis	S. epidermidis	S. epidermidis	S. epidermidis	S. epidermidis	S. epidermidis	S. epidermidis	S. epidermidis
H	Medium	Medium	Medium	Medium	Medium	Medium	Medium	Medium	Medium	Medium	Medium	Medium
I
J
K
L
M
N
O
P
Q
R
S
T
U
V
W
X
Y
Z
AA
AB
AC
AD
AE
AF
toxin	1	2	3	4	5	6	7	8	9	10	11	12	13	14	15	16	17	18	19	20	21	22	23	24	25	26	27	28	29	30	31	32	33	34	35	36	37	38	39	40	41	42	43	44	45	46	47	48
A	BR411	BR412	BR413	BR414	BR415	BR416	BR417	BR418	BR419	BR420	Gentamicin	Medium
B	BR411	BR412	BR413	BR414	BR415	BR416	BR417	BR418	BR419	BR420	Gentamicin	Medium
C	BR411	BR412	BR413	BR414	BR415	BR416	BR417	BR418	BR419	BR420	Gentamicin	Medium
D	BR411	BR412	BR413	BR414	BR415	BR416	BR417	BR418	BR419	BR420	Gentamicin	Medium
E	BR411	BR412	BR413	BR414	BR415	BR416	BR417	BR418	BR419	BR420	Gentamicin	Medium
F	BR411	BR412	BR413	BR414	BR415	BR416	BR417	BR418	BR419	BR420	Gentamicin	Medium
G	BR411	BR412	BR413	BR414	BR415	BR416	BR417	BR418	BR419	BR420	Gentamicin	Medium
H	BR411	BR412	BR413	BR414	BR415	BR416	BR417	BR418	BR419	BR420	Gentamicin	Medium
I
J
K
L
M
N
O
P
Q
R
S
T
U
V
W
X
Y
Z
AA
AB
AC
AD
AE
AF
read	1	2	3	4	5	6	7	8	9	10	11	12	13	14	15	16	17	18	19	20	21	22	23	24	25	26	27	28	29	30	31	32	33	34	35	36	37	38	39	40	41	42	43	44	45	46	47	48
A	1	1	1	1	1	1	1	1	1	1	1	1
B	1	1	1	1	1	1	1	1	1	1	1	1
C	1	1	1	1	1	1	1	1	1	1	1	1
D	1	1	1	1	1	1	1	1	1	1	1	1
E	1	1	1	1	1	1	1	1	1	1	1	1
F	1	1	1	1	1	1	1	1	1	1	1	1
G	1	1	1	1	1	1	1	1	1	1	1	1
H	1	1	1	1	1	1	1	1	1	1	1	1
I
J
K
L
M
N
O
P
Q
R
S
T
U
V
W
X
Y
Z
AA
AB
AC
AD
AE
AF
well	1	2	3	4	5	6	7	8	9	10	11	12	13	14	15	16	17	18	19	20	21	22	23	24	25	26	27	28	29	30	31	32	33	34	35	36	37	38	39	40	41	42	43	44	45	46	47	48
A	A1	A2	A3	A4	A5	A6	A7	A8	A9	A10	A11	A12
B	B1	B2	B3	B4	B5	B6	B7	B8	B9	B10	B11	B12
C	C1	C2	C3	C4	C5	C6	C7	C8	C9	C10	C11	C12
D	D1	D2	D3	D4	D5	D6	D7	D8	D9	D10	D11	D12
E	E1	E2	E3	E4	E5	E6	E7	E8	E9	E10	E11	E12
F	F1	F2	F3	F4	F5	F6	F7	F8	F9	F10	F11	F12
G	G1	G2	G3	G4	G5	G6	G7	G8	G9	G10	G11	G12
H	H1	H2	H3	H4	H5	H6	H7	H8	H9	H10	H11	H12
I
J
K
L
M
N
O
P
Q
R
S
T
U
V
W
X
Y
Z
AA
AB
AC
AD
AE
AF

## Sheet: AMP_220825_R3_T2
values	1	2	3	4	5	6	7	8	9	10	11	12	13	14	15	16	17	18	19	20	21	22	23	24	25	26	27	28	29	30	31	32	33	34	35	36	37	38	39	40	41	42	43	44	45	46	47	48
A	0.876	0.914	0.925	0.813	0.813	0.096	0.738	0.777	0.697	0.754	0.102	0.718
B	0.589	0.166	0.149	0.177	0.146	0.094	0.166	0.181	0.169	0.112	0.096	0.158
C	0.464	0.482	0.526	0.547	0.464	0.439	0.549	0.525	0.55	0.513	0.094	0.221
D	0.531	0.478	0.418	0.523	0.4	0.1	0.384	0.357	0.345	0.188	0.091	0.527
E	0.755	0.695	0.674	0.684	0.641	0.095	0.63	0.648	0.637	0.358	0.086	0.575
F	1.033	0.978	0.993	1.003	0.953	0.961	0.978	0.993	0.984	0.912	0.085	1.046
G	0.65	0.498	0.53	0.5	0.423	0.092	0.503	0.433	0.43	0.446	0.087	0.525
H	0.088	0.481	0.086	0.085	0.085	0.09	0.085	0.085	0.085	0.089	0.086	0.086
I
J
K
L
M
N
O
P
Q
R
S
T
U
V
W
X
Y
Z
AA
AB
AC
AD
AE
AF
timepoint	1	2	3	4	5	6	7	8	9	10	11	12	13	14	15	16	17	18	19	20	21	22	23	24	25	26	27	28	29	30	31	32	33	34	35	36	37	38	39	40	41	42	43	44	45	46	47	48
A	2	2	2	2	2	2	2	2	2	2	2	2
B	2	2	2	2	2	2	2	2	2	2	2	2
C	2	2	2	2	2	2	2	2	2	2	2	2
D	2	2	2	2	2	2	2	2	2	2	2	2
E	2	2	2	2	2	2	2	2	2	2	2	2
F	2	2	2	2	2	2	2	2	2	2	2	2
G	2	2	2	2	2	2	2	2	2	2	2	2
H	2	2	2	2	2	2	2	2	2	2	2	2
I
J
K
L
M
N
O
P
Q
R
S
T
U
V
W
X
Y
Z
AA
AB
AC
AD
AE
AF
replicate	1	2	3	4	5	6	7	8	9	10	11	12	13	14	15	16	17	18	19	20	21	22	23	24	25	26	27	28	29	30	31	32	33	34	35	36	37	38	39	40	41	42	43	44	45	46	47	48
A	3	3	3	3	3	3	3	3	3	3	3	3
B	3	3	3	3	3	3	3	3	3	3	3	3
C	3	3	3	3	3	3	3	3	3	3	3	3
D	3	3	3	3	3	3	3	3	3	3	3	3
E	3	3	3	3	3	3	3	3	3	3	3	3
F	3	3	3	3	3	3	3	3	3	3	3	3
G	3	3	3	3	3	3	3	3	3	3	3	3
H	3	3	3	3	3	3	3	3	3	3	3	3
I
J
K
L
M
N
O
P
Q
R
S
T
U
V
W
X
Y
Z
AA
AB
AC
AD
AE
AF
strain	1	2	3	4	5	6	7	8	9	10	11	12	13	14	15	16	17	18	19	20	21	22	23	24	25	26	27	28	29	30	31	32	33	34	35	36	37	38	39	40	41	42	43	44	45	46	47	48
A	S. aureus	S. aureus	S. aureus	S. aureus	S. aureus	S. aureus	S. aureus	S. aureus	S. aureus	S. aureus	S. aureus	S. aureus
B	L. monocytogenes	L. monocytogenes	L. monocytogenes	L. monocytogenes	L. monocytogenes	L. monocytogenes	L. monocytogenes	L. monocytogenes	L. monocytogenes	L. monocytogenes	L. monocytogenes	L. monocytogenes
C	P. aeruginosa 1117	P. aeruginosa 1117	P. aeruginosa 1117	P. aeruginosa 1117	P. aeruginosa 1117	P. aeruginosa 1117	P. aeruginosa 1117	P. aeruginosa 1117	P. aeruginosa 1117	P. aeruginosa 1117	P. aeruginosa 1117	P. aeruginosa 1117
D	M. luteus	M. luteus	M. luteus	M. luteus	M. luteus	M. luteus	M. luteus	M. luteus	M. luteus	M. luteus	M. luteus	M. luteus
E	E. coli	E. coli	E. coli	E. coli	E. coli	E. coli	E. coli	E. coli	E. coli	E. coli	E. coli	E. coli
F	P. aeruginosa 50071	P. aeruginosa 50071	P. aeruginosa 50071	P. aeruginosa 50071	P. aeruginosa 50071	P. aeruginosa 50071	P. aeruginosa 50071	P. aeruginosa 50071	P. aeruginosa 50071	P. aeruginosa 50071	P. aeruginosa 50071	P. aeruginosa 50071
G	S. epidermidis	S. epidermidis	S. epidermidis	S. epidermidis	S. epidermidis	S. epidermidis	S. epidermidis	S. epidermidis	S. epidermidis	S. epidermidis	S. epidermidis	S. epidermidis
H	Medium	Medium	Medium	Medium	Medium	Medium	Medium	Medium	Medium	Medium	Medium	Medium
I
J
K
L
M
N
O
P
Q
R
S
T
U
V
W
X
Y
Z
AA
AB
AC
AD
AE
AF
toxin	1	2	3	4	5	6	7	8	9	10	11	12	13	14	15	16	17	18	19	20	21	22	23	24	25	26	27	28	29	30	31	32	33	34	35	36	37	38	39	40	41	42	43	44	45	46	47	48
A	BR411	BR412	BR413	BR414	BR415	BR416	BR417	BR418	BR419	BR420	Gentamicin	Medium
B	BR411	BR412	BR413	BR414	BR415	BR416	BR417	BR418	BR419	BR420	Gentamicin	Medium
C	BR411	BR412	BR413	BR414	BR415	BR416	BR417	BR418	BR419	BR420	Gentamicin	Medium
D	BR411	BR412	BR413	BR414	BR415	BR416	BR417	BR418	BR419	BR420	Gentamicin	Medium
E	BR411	BR412	BR413	BR414	BR415	BR416	BR417	BR418	BR419	BR420	Gentamicin	Medium
F	BR411	BR412	BR413	BR414	BR415	BR416	BR417	BR418	BR419	BR420	Gentamicin	Medium
G	BR411	BR412	BR413	BR414	BR415	BR416	BR417	BR418	BR419	BR420	Gentamicin	Medium
H	BR411	BR412	BR413	BR414	BR415	BR416	BR417	BR418	BR419	BR420	Gentamicin	Medium
I
J
K
L
M
N
O
P
Q
R
S
T
U
V
W
X
Y
Z
AA
AB
AC
AD
AE
AF
read	1	2	3	4	5	6	7	8	9	10	11	12	13	14	15	16	17	18	19	20	21	22	23	24	25	26	27	28	29	30	31	32	33	34	35	36	37	38	39	40	41	42	43	44	45	46	47	48
A	1	1	1	1	1	1	1	1	1	1	1	1
B	1	1	1	1	1	1	1	1	1	1	1	1
C	1	1	1	1	1	1	1	1	1	1	1	1
D	1	1	1	1	1	1	1	1	1	1	1	1
E	1	1	1	1	1	1	1	1	1	1	1	1
F	1	1	1	1	1	1	1	1	1	1	1	1
G	1	1	1	1	1	1	1	1	1	1	1	1
H	1	1	1	1	1	1	1	1	1	1	1	1
I
J
K
L
M
N
O
P
Q
R
S
T
U
V
W
X
Y
Z
AA
AB
AC
AD
AE
AF
well	1	2	3	4	5	6	7	8	9	10	11	12	13	14	15	16	17	18	19	20	21	22	23	24	25	26	27	28	29	30	31	32	33	34	35	36	37	38	39	40	41	42	43	44	45	46	47	48
A	A1	A2	A3	A4	A5	A6	A7	A8	A9	A10	A11	A12
B	B1	B2	B3	B4	B5	B6	B7	B8	B9	B10	B11	B12
C	C1	C2	C3	C4	C5	C6	C7	C8	C9	C10	C11	C12
D	D1	D2	D3	D4	D5	D6	D7	D8	D9	D10	D11	D12
E	E1	E2	E3	E4	E5	E6	E7	E8	E9	E10	E11	E12
F	F1	F2	F3	F4	F5	F6	F7	F8	F9	F10	F11	F12
G	G1	G2	G3	G4	G5	G6	G7	G8	G9	G10	G11	G12
H	H1	H2	H3	H4	H5	H6	H7	H8	H9	H10	H11	H12
I
J
K
L
M
N
O
P
Q
R
S
T
U
V
W
X
Y
Z
AA
AB
AC
AD
AE
AF

## Sheet: growth_R3_values
Software Version	2001-09-02
Experiment File Path:	C:\Users\Public\Documents\Experiments\Anne\Ludwig_Sabine\220825_Ameisen_R3_60h.xpt
Protocol File Path:	C:\Users\Public\Documents\Experiments\Anne\Ludwig_Sabine\SH LD 37C 96 well 60h.prt
Plate Number	Plate 1
Date	2022-08-25
Time	13:29:42
Reader Type:	Eon
Reader Serial Number:	259205
Reading Type	Reader
Procedure Details
Plate Type	96 WELL PLATE (Use plate lid)
Well Selection	Runtime
Eject plate on completion
Set Temperature	Setpoint 37°C
	Preheat before moving to next step
Shake	Double Orbital: 0:10 (MM:SS)
	Frequency: 237 cpm (4 mm)
Read	Absorbance Endpoint
	Full Plate
	Wavelengths: 600
	Read Speed: Normal, Delay: 100 msec, Measurements/Data Point: 8
Start Kinetic	Runtime 60:00:00 (HH:MM:SS), Interval 0:20:00, 181 Reads
Shake	Double Orbital: 0:30 (MM:SS)
	Frequency: 237 cpm (4 mm)
Read	Absorbance Endpoint
	Full Plate
	Wavelengths: 600
	Read Speed: Normal, Delay: 100 msec, Measurements/Data Point: 8
End Kinetic
Results
Actual Temperature:	37
		1	2	3	4	5	6	7	8	9	10	11	12
	A	0.087	0.086	0.092	0.085	0.085	0.085	0.088	0.085	0.085	0.086	0.085	0.086	Read 1:600
	B	0.089	0.086	0.092	0.085	0.086	0.087	0.088	0.085	0.085	0.085	0.088	0.085	Read 1:600
	C	0.086	0.085	0.091	0.087	0.086	0.085	0.088	0.085	0.085	0.085	0.085	0.086	Read 1:600
	D	0.085	0.086	0.093	0.086	0.085	0.085	0.091	0.087	0.086	0.086	0.087	0.085	Read 1:600
	E	0.088	0.089	0.095	0.087	0.087	0.087	0.092	0.087	0.086	0.087	0.089	0.087	Read 1:600
	F	0.105	0.089	0.095	0.086	0.088	0.087	0.09	0.088	0.087	0.088	0.09	0.087	Read 1:600
	G	0.086	0.097	0.092	0.086	0.085	0.086	0.09	0.087	0.086	0.087	0.088	0.086	Read 1:600
	H	0.086	0.086	0.091	0.089	0.088	0.086	0.093	0.087	0.087	0.088	0.086	0.087	Read 1:600
Read 2:600
	Time	T° Read 2:600	A1	A2	A3	A4	A5	A6	A7	A8	A9	A10	A11	A12	B1	B2	B3	B4	B5	B6	B7	B8	B9	B10	B11	B12	C1	C2	C3	C4	C5	C6	C7	C8	C9	C10	C11	C12	D1	D2	D3	D4	D5	D6	D7	D8	D9	D10	D11
	00:00:33	37	0.087	0.086	0.093	0.085	0.085	0.085	0.088	0.085	0.085	0.086	0.085	0.086	0.089	0.086	0.094	0.085	0.086	0.087	0.088	0.085	0.084	0.085	0.087	0.085	0.086	0.085	0.092	0.087	0.086	0.085	0.088	0.085	0.085	0.085	0.086	0.085	0.085	0.086	0.094	0.086	0.085	0.085	0.091	0.087	0.086	0.086	0.085
	00:20:33	37	0.086	0.086	0.094	0.085	0.085	0.085	0.089	0.085	0.085	0.086	0.085	0.086	0.089	0.086	0.094	0.085	0.086	0.087	0.089	0.085	0.084	0.084	0.087	0.085	0.086	0.085	0.094	0.087	0.085	0.085	0.089	0.085	0.085	0.086	0.085	0.086	0.084	0.086	0.095	0.085	0.085	0.085	0.092	0.086	0.086	0.086	0.085
	00:40:33	37	0.086	0.086	0.094	0.085	0.085	0.085	0.089	0.085	0.085	0.086	0.085	0.086	0.089	0.086	0.095	0.085	0.086	0.087	0.09	0.085	0.084	0.084	0.087	0.085	0.086	0.085	0.095	0.087	0.086	0.085	0.089	0.085	0.085	0.086	0.085	0.086	0.085	0.085	0.096	0.086	0.086	0.085	0.092	0.086	0.087	0.086	0.086
	01:00:33	37	0.086	0.086	0.094	0.085	0.085	0.085	0.09	0.085	0.085	0.086	0.085	0.086	0.089	0.086	0.096	0.085	0.086	0.087	0.091	0.086	0.085	0.084	0.087	0.085	0.087	0.085	0.096	0.087	0.086	0.086	0.09	0.085	0.085	0.086	0.085	0.086	0.085	0.086	0.096	0.086	0.086	0.086	0.093	0.087	0.087	0.087	0.086
	01:20:33	37	0.086	0.086	0.094	0.085	0.085	0.085	0.091	0.085	0.085	0.086	0.085	0.087	0.089	0.086	0.096	0.085	0.086	0.087	0.092	0.086	0.085	0.085	0.087	0.086	0.087	0.085	0.096	0.087	0.086	0.086	0.09	0.085	0.085	0.086	0.086	0.086	0.087	0.086	0.097	0.087	0.087	0.087	0.094	0.088	0.089	0.088	0.088
	01:40:33	37	0.086	0.086	0.094	0.085	0.085	0.085	0.091	0.085	0.085	0.086	0.085	0.086	0.09	0.086	0.096	0.086	0.087	0.087	0.092	0.086	0.085	0.085	0.087	0.086	0.088	0.085	0.096	0.087	0.086	0.086	0.091	0.085	0.086	0.087	0.086	0.086	0.089	0.085	0.099	0.089	0.088	0.088	0.095	0.09	0.091	0.09	0.09
	02:00:33	37	0.086	0.086	0.092	0.085	0.085	0.085	0.091	0.085	0.085	0.086	0.085	0.086	0.09	0.086	0.096	0.086	0.087	0.088	0.092	0.087	0.086	0.086	0.088	0.086	0.089	0.085	0.096	0.088	0.087	0.087	0.091	0.086	0.086	0.087	0.086	0.086	0.092	0.086	0.101	0.092	0.092	0.091	0.095	0.093	0.095	0.094	0.093
	02:20:33	37	0.086	0.086	0.093	0.085	0.085	0.085	0.091	0.085	0.085	0.086	0.085	0.086	0.092	0.086	0.097	0.087	0.088	0.089	0.092	0.088	0.086	0.086	0.088	0.087	0.09	0.085	0.096	0.089	0.087	0.09	0.091	0.087	0.087	0.088	0.087	0.087	0.1	0.085	0.104	0.097	0.097	0.097	0.095	0.099	0.102	0.101	0.099
	02:40:33	37	0.086	0.086	0.093	0.085	0.085	0.085	0.09	0.085	0.085	0.086	0.085	0.086	0.094	0.086	0.098	0.089	0.089	0.09	0.092	0.089	0.087	0.087	0.09	0.088	0.091	0.085	0.098	0.089	0.088	0.091	0.091	0.087	0.088	0.088	0.088	0.089	0.113	0.086	0.11	0.108	0.108	0.107	0.095	0.109	0.115	0.114	0.111
	03:00:33	37	0.086	0.086	0.092	0.085	0.085	0.085	0.09	0.085	0.085	0.086	0.085	0.086	0.096	0.086	0.099	0.09	0.091	0.092	0.092	0.091	0.089	0.089	0.091	0.09	0.094	0.085	0.101	0.09	0.09	0.093	0.092	0.088	0.089	0.089	0.089	0.088	0.131	0.086	0.117	0.125	0.125	0.122	0.096	0.124	0.135	0.134	0.13
	03:20:33	37	0.086	0.086	0.092	0.085	0.085	0.085	0.09	0.085	0.085	0.086	0.085	0.086	0.099	0.086	0.101	0.093	0.094	0.094	0.091	0.093	0.091	0.091	0.094	0.092	0.1	0.085	0.105	0.096	0.091	0.096	0.093	0.09	0.091	0.091	0.09	0.089	0.158	0.086	0.127	0.149	0.151	0.145	0.096	0.145	0.162	0.165	0.158
	03:40:33	37	0.086	0.086	0.092	0.085	0.085	0.085	0.09	0.085	0.085	0.086	0.085	0.086	0.104	0.087	0.104	0.096	0.097	0.097	0.091	0.096	0.095	0.093	0.096	0.095	0.105	0.085	0.109	0.096	0.095	0.096	0.093	0.093	0.096	0.093	0.093	0.09	0.184	0.086	0.137	0.176	0.176	0.169	0.095	0.169	0.189	0.201	0.189
	04:00:33	37	0.086	0.086	0.091	0.085	0.085	0.085	0.09	0.085	0.085	0.086	0.085	0.086	0.112	0.087	0.107	0.101	0.102	0.102	0.091	0.101	0.099	0.097	0.101	0.099	0.112	0.085	0.115	0.1	0.098	0.102	0.094	0.096	0.099	0.098	0.098	0.095	0.209	0.086	0.15	0.208	0.207	0.199	0.095	0.203	0.217	0.237	0.221
	04:20:33	37	0.086	0.086	0.091	0.085	0.085	0.085	0.09	0.085	0.085	0.086	0.085	0.086	0.123	0.086	0.112	0.107	0.109	0.108	0.091	0.107	0.105	0.102	0.107	0.105	0.124	0.085	0.119	0.108	0.103	0.114	0.095	0.101	0.105	0.102	0.103	0.099	0.231	0.086	0.16	0.244	0.237	0.229	0.095	0.236	0.245	0.268	0.253
	04:40:33	37	0.086	0.086	0.092	0.085	0.085	0.085	0.09	0.085	0.085	0.086	0.085	0.086	0.136	0.086	0.118	0.116	0.118	0.117	0.091	0.116	0.113	0.11	0.116	0.113	0.139	0.085	0.124	0.116	0.112	0.123	0.097	0.108	0.111	0.108	0.11	0.105	0.251	0.086	0.17	0.278	0.269	0.253	0.095	0.264	0.276	0.303	0.282
	05:00:33	37	0.086	0.086	0.091	0.085	0.085	0.085	0.09	0.085	0.085	0.086	0.085	0.086	0.153	0.086	0.124	0.125	0.127	0.126	0.092	0.125	0.123	0.119	0.126	0.123	0.161	0.085	0.133	0.124	0.118	0.132	0.098	0.115	0.119	0.115	0.116	0.112	0.269	0.086	0.178	0.309	0.3	0.273	0.095	0.292	0.307	0.327	0.308
	05:20:33	37	0.086	0.086	0.091	0.085	0.085	0.085	0.09	0.085	0.085	0.086	0.085	0.086	0.17	0.086	0.132	0.134	0.137	0.137	0.092	0.135	0.134	0.13	0.137	0.133	0.191	0.085	0.147	0.135	0.13	0.142	0.101	0.125	0.129	0.124	0.13	0.12	0.283	0.086	0.185	0.329	0.326	0.291	0.095	0.318	0.326	0.337	0.33
	05:40:33	37	0.086	0.086	0.091	0.085	0.085	0.085	0.09	0.085	0.085	0.086	0.086	0.086	0.188	0.087	0.139	0.144	0.148	0.148	0.092	0.147	0.146	0.142	0.148	0.143	0.229	0.085	0.167	0.15	0.148	0.157	0.104	0.144	0.145	0.142	0.149	0.134	0.302	0.085	0.191	0.341	0.35	0.31	0.095	0.338	0.343	0.358	0.35
	06:00:33	37	0.086	0.086	0.091	0.085	0.085	0.085	0.09	0.085	0.085	0.086	0.086	0.088	0.206	0.087	0.147	0.153	0.158	0.159	0.092	0.16	0.158	0.155	0.161	0.154	0.277	0.085	0.196	0.173	0.176	0.179	0.108	0.171	0.171	0.167	0.178	0.154	0.316	0.086	0.197	0.352	0.367	0.33	0.095	0.356	0.358	0.375	0.364
	06:20:33	37	0.086	0.086	0.091	0.085	0.085	0.085	0.091	0.084	0.085	0.086	0.087	0.088	0.226	0.087	0.155	0.161	0.169	0.171	0.092	0.173	0.17	0.17	0.177	0.166	0.323	0.085	0.231	0.207	0.211	0.212	0.113	0.206	0.209	0.204	0.216	0.184	0.331	0.086	0.203	0.363	0.382	0.348	0.095	0.365	0.374	0.394	0.38
	06:40:33	37	0.086	0.086	0.092	0.085	0.085	0.085	0.091	0.085	0.085	0.086	0.088	0.088	0.242	0.087	0.164	0.17	0.177	0.182	0.092	0.184	0.184	0.187	0.192	0.178	0.435	0.085	0.266	0.25	0.254	0.252	0.116	0.25	0.255	0.249	0.26	0.223	0.344	0.086	0.209	0.373	0.393	0.361	0.095	0.375	0.39	0.397	0.39
	07:00:33	37	0.086	0.086	0.092	0.085	0.085	0.085	0.091	0.085	0.085	0.086	0.09	0.088	0.258	0.087	0.172	0.179	0.186	0.192	0.093	0.194	0.197	0.201	0.208	0.191	0.472	0.085	0.294	0.294	0.295	0.294	0.122	0.292	0.302	0.295	0.304	0.269	0.356	0.086	0.213	0.384	0.402	0.375	0.096	0.386	0.409	0.413	0.404
	07:20:33	37	0.086	0.086	0.092	0.085	0.085	0.085	0.091	0.085	0.085	0.086	0.092	0.088	0.275	0.087	0.181	0.19	0.197	0.204	0.093	0.204	0.207	0.211	0.219	0.204	0.484	0.085	0.318	0.327	0.324	0.327	0.126	0.324	0.338	0.33	0.335	0.314	0.367	0.086	0.217	0.398	0.414	0.387	0.095	0.397	0.426	0.422	0.419
	07:40:33	37	0.086	0.086	0.092	0.085	0.085	0.085	0.091	0.085	0.085	0.086	0.095	0.088	0.293	0.087	0.191	0.202	0.21	0.215	0.093	0.216	0.219	0.22	0.23	0.215	0.501	0.085	0.347	0.367	0.365	0.362	0.132	0.363	0.375	0.376	0.367	0.338	0.379	0.086	0.222	0.41	0.424	0.403	0.095	0.406	0.436	0.439	0.431
	08:00:33	37	0.086	0.086	0.092	0.085	0.085	0.085	0.091	0.085	0.085	0.086	0.104	0.088	0.308	0.087	0.202	0.216	0.223	0.229	0.093	0.23	0.231	0.23	0.242	0.227	0.536	0.085	0.363	0.409	0.401	0.401	0.142	0.392	0.411	0.398	0.395	0.368	0.391	0.086	0.228	0.419	0.436	0.414	0.095	0.416	0.449	0.447	0.443
	08:20:33	37	0.086	0.086	0.091	0.085	0.085	0.085	0.091	0.085	0.085	0.086	0.117	0.088	0.329	0.087	0.213	0.23	0.238	0.24	0.093	0.243	0.245	0.243	0.258	0.239	0.554	0.085	0.376	0.432	0.424	0.425	0.157	0.413	0.439	0.421	0.418	0.399	0.4	0.086	0.233	0.427	0.441	0.418	0.095	0.422	0.461	0.458	0.454
	08:40:33	37	0.086	0.086	0.091	0.085	0.085	0.085	0.091	0.085	0.085	0.086	0.125	0.088	0.345	0.087	0.224	0.243	0.251	0.253	0.093	0.256	0.258	0.255	0.272	0.253	0.582	0.085	0.396	0.452	0.452	0.453	0.179	0.425	0.461	0.437	0.435	0.417	0.409	0.086	0.238	0.431	0.45	0.427	0.095	0.425	0.468	0.466	0.464
	09:00:33	37	0.086	0.086	0.092	0.085	0.085	0.085	0.091	0.085	0.085	0.086	0.146	0.088	0.362	0.087	0.234	0.257	0.264	0.264	0.093	0.273	0.271	0.267	0.286	0.269	0.609	0.085	0.412	0.491	0.505	0.517	0.205	0.457	0.503	0.463	0.46	0.431	0.417	0.086	0.243	0.437	0.454	0.432	0.095	0.429	0.478	0.476	0.463
	09:20:33	37	0.086	0.086	0.092	0.085	0.085	0.085	0.09	0.085	0.085	0.086	0.181	0.088	0.382	0.087	0.244	0.267	0.273	0.273	0.093	0.285	0.28	0.28	0.3	0.276	0.662	0.085	0.424	0.539	0.552	0.572	0.236	0.498	0.558	0.502	0.496	0.472	0.425	0.086	0.248	0.443	0.456	0.441	0.095	0.435	0.486	0.487	0.47
	09:40:33	37	0.086	0.086	0.092	0.085	0.085	0.085	0.09	0.085	0.085	0.086	0.22	0.088	0.401	0.087	0.251	0.276	0.284	0.283	0.093	0.296	0.293	0.29	0.314	0.286	0.738	0.085	0.44	0.574	0.592	0.601	0.273	0.535	0.591	0.545	0.53	0.52	0.431	0.086	0.255	0.446	0.459	0.443	0.095	0.442	0.492	0.492	0.479
	10:00:33	37	0.086	0.086	0.091	0.085	0.085	0.085	0.09	0.084	0.085	0.086	0.245	0.088	0.415	0.087	0.257	0.285	0.297	0.294	0.093	0.306	0.307	0.303	0.326	0.303	0.806	0.085	0.463	0.615	0.648	0.636	0.314	0.57	0.637	0.58	0.555	0.548	0.434	0.085	0.261	0.444	0.455	0.444	0.095	0.44	0.487	0.488	0.474
	10:20:33	36.9	0.086	0.086	0.091	0.085	0.085	0.085	0.09	0.085	0.085	0.086	0.289	0.088	0.431	0.087	0.262	0.297	0.309	0.306	0.093	0.318	0.32	0.317	0.338	0.314	0.877	0.085	0.485	0.674	0.707	0.684	0.351	0.621	0.697	0.643	0.599	0.582	0.435	0.086	0.267	0.45	0.457	0.448	0.095	0.443	0.492	0.493	0.48
	10:40:33	37	0.086	0.086	0.092	0.085	0.085	0.085	0.09	0.085	0.085	0.086	0.341	0.088	0.445	0.087	0.268	0.308	0.322	0.32	0.093	0.33	0.335	0.331	0.352	0.328	0.951	0.085	0.514	0.713	0.721	0.713	0.373	0.663	0.726	0.693	0.631	0.623	0.433	0.086	0.271	0.447	0.454	0.447	0.095	0.444	0.492	0.491	0.478
	11:00:33	37	0.086	0.086	0.091	0.085	0.085	0.085	0.09	0.085	0.085	0.086	0.393	0.088	0.457	0.087	0.274	0.32	0.335	0.333	0.093	0.341	0.348	0.345	0.365	0.345	1.007	0.085	0.55	0.736	0.741	0.742	0.387	0.686	0.736	0.717	0.657	0.653	0.429	0.086	0.273	0.444	0.452	0.445	0.095	0.443	0.492	0.49	0.475
	11:20:33	37	0.086	0.086	0.091	0.085	0.085	0.085	0.09	0.085	0.085	0.086	0.434	0.088	0.469	0.087	0.28	0.332	0.348	0.347	0.093	0.353	0.362	0.359	0.379	0.361	1.053	0.085	0.592	0.764	0.77	0.77	0.416	0.709	0.76	0.739	0.688	0.676	0.428	0.086	0.274	0.446	0.452	0.447	0.095	0.445	0.497	0.492	0.48
	11:40:33	37	0.086	0.086	0.091	0.085	0.085	0.085	0.09	0.085	0.085	0.086	0.472	0.088	0.484	0.087	0.285	0.346	0.361	0.361	0.093	0.365	0.379	0.376	0.392	0.381	1.095	0.085	0.625	0.787	0.796	0.794	0.439	0.733	0.782	0.756	0.718	0.701	0.428	0.086	0.277	0.448	0.456	0.45	0.095	0.448	0.5	0.495	0.484
	12:00:33	37	0.086	0.086	0.091	0.085	0.085	0.085	0.09	0.085	0.085	0.086	0.487	0.088	0.497	0.087	0.291	0.358	0.374	0.376	0.092	0.378	0.395	0.392	0.406	0.393	1.14	0.085	0.655	0.809	0.821	0.82	0.457	0.763	0.811	0.788	0.753	0.731	0.43	0.086	0.28	0.453	0.46	0.455	0.096	0.455	0.508	0.502	0.49
	12:20:33	37	0.086	0.086	0.091	0.085	0.085	0.085	0.09	0.085	0.085	0.086	0.512	0.088	0.508	0.087	0.295	0.371	0.388	0.392	0.092	0.389	0.411	0.409	0.421	0.41	1.178	0.085	0.688	0.83	0.844	0.843	0.472	0.792	0.839	0.816	0.786	0.762	0.432	0.085	0.282	0.458	0.464	0.461	0.095	0.46	0.511	0.506	0.495
	12:40:33	37	0.086	0.086	0.091	0.085	0.085	0.085	0.09	0.085	0.085	0.086	0.525	0.088	0.518	0.087	0.301	0.385	0.402	0.408	0.092	0.403	0.428	0.428	0.436	0.426	1.208	0.085	0.715	0.853	0.871	0.867	0.497	0.821	0.867	0.844	0.817	0.796	0.433	0.085	0.285	0.461	0.467	0.464	0.095	0.464	0.518	0.512	0.501
	13:00:33	37	0.086	0.086	0.091	0.085	0.085	0.085	0.09	0.085	0.085	0.086	0.542	0.088	0.527	0.087	0.307	0.4	0.417	0.426	0.093	0.417	0.445	0.447	0.451	0.444	1.23	0.085	0.738	0.879	0.907	0.893	0.523	0.85	0.899	0.879	0.853	0.83	0.434	0.086	0.288	0.466	0.471	0.467	0.095	0.47	0.523	0.515	0.505
	13:20:33	37	0.086	0.086	0.091	0.085	0.085	0.085	0.09	0.085	0.085	0.086	0.563	0.088	0.531	0.087	0.313	0.413	0.43	0.442	0.093	0.43	0.46	0.463	0.463	0.459	1.247	0.085	0.765	0.915	0.942	0.919	0.55	0.885	0.937	0.921	0.895	0.862	0.435	0.086	0.291	0.469	0.474	0.47	0.095	0.473	0.527	0.519	0.507
	13:40:33	37	0.086	0.086	0.091	0.085	0.085	0.085	0.09	0.085	0.085	0.086	0.595	0.088	0.54	0.087	0.318	0.426	0.444	0.459	0.093	0.442	0.476	0.481	0.479	0.477	1.252	0.085	0.805	0.96	0.986	0.949	0.575	0.935	0.981	0.97	0.948	0.904	0.437	0.086	0.293	0.475	0.479	0.476	0.095	0.479	0.536	0.528	0.518
	14:00:33	37	0.086	0.086	0.091	0.085	0.085	0.085	0.09	0.085	0.085	0.086	0.606	0.088	0.541	0.087	0.323	0.438	0.456	0.475	0.093	0.455	0.488	0.495	0.49	0.487	1.271	0.085	0.858	0.992	1.059	0.989	0.614	0.976	1.006	1.013	0.998	0.944	0.437	0.085	0.296	0.479	0.482	0.479	0.095	0.485	0.54	0.531	0.52
	14:20:33	37	0.086	0.086	0.091	0.085	0.085	0.085	0.09	0.085	0.085	0.086	0.623	0.088	0.545	0.087	0.328	0.451	0.469	0.489	0.092	0.466	0.5	0.509	0.499	0.5	1.297	0.085	0.917	1.036	1.126	1.061	0.63	1.01	1.058	1.056	1.053	0.993	0.439	0.085	0.3	0.482	0.484	0.482	0.095	0.489	0.544	0.534	0.523
	14:40:33	37	0.086	0.086	0.091	0.085	0.085	0.085	0.09	0.085	0.085	0.086	0.642	0.088	0.546	0.087	0.334	0.461	0.48	0.501	0.093	0.475	0.508	0.518	0.507	0.51	1.326	0.085	0.958	1.088	1.171	1.124	0.676	1.056	1.118	1.101	1.096	1.028	0.44	0.086	0.301	0.486	0.488	0.486	0.095	0.493	0.548	0.539	0.527
	15:00:33	37	0.085	0.086	0.091	0.085	0.085	0.085	0.09	0.085	0.085	0.086	0.68	0.088	0.549	0.087	0.338	0.471	0.49	0.512	0.092	0.486	0.516	0.528	0.518	0.519	1.336	0.085	0.999	1.144	1.227	1.16	0.724	1.121	1.173	1.158	1.143	1.063	0.442	0.085	0.306	0.49	0.492	0.49	0.095	0.5	0.553	0.545	0.533
	15:20:33	37	0.086	0.086	0.091	0.085	0.085	0.085	0.09	0.085	0.085	0.086	0.713	0.088	0.552	0.087	0.343	0.482	0.499	0.52	0.092	0.493	0.523	0.538	0.527	0.531	1.311	0.085	1.076	1.197	1.276	1.198	0.772	1.176	1.218	1.207	1.19	1.117	0.443	0.086	0.309	0.494	0.496	0.495	0.095	0.504	0.557	0.548	0.537
	15:40:33	37	0.086	0.086	0.091	0.085	0.085	0.085	0.09	0.085	0.085	0.086	0.709	0.088	0.552	0.087	0.348	0.49	0.504	0.527	0.092	0.499	0.529	0.546	0.533	0.539	1.277	0.085	1.127	1.242	1.214	1.226	0.813	1.229	1.274	1.257	1.24	1.171	0.443	0.086	0.31	0.497	0.499	0.498	0.095	0.507	0.561	0.553	0.539
	16:00:33	37	0.086	0.086	0.091	0.085	0.085	0.085	0.09	0.085	0.085	0.086	0.69	0.088	0.553	0.087	0.353	0.497	0.509	0.534	0.092	0.504	0.535	0.553	0.539	0.548	1.265	0.085	1.16	1.17	1.222	1.189	0.847	1.289	1.236	1.293	1.241	1.219	0.444	0.086	0.311	0.501	0.502	0.501	0.095	0.511	0.565	0.557	0.543
	16:20:33	37	0.085	0.086	0.09	0.085	0.085	0.085	0.089	0.085	0.085	0.086	0.665	0.088	0.552	0.087	0.357	0.504	0.513	0.539	0.092	0.507	0.541	0.56	0.544	0.554	1.258	0.085	1.201	1.176	1.232	1.192	0.879	1.248	1.227	1.235	1.217	1.265	0.442	0.085	0.313	0.503	0.504	0.502	0.094	0.512	0.567	0.559	0.545
	16:40:33	37	0.086	0.086	0.09	0.085	0.085	0.085	0.089	0.085	0.085	0.086	0.649	0.088	0.553	0.087	0.362	0.51	0.518	0.546	0.092	0.513	0.547	0.569	0.55	0.562	1.252	0.085	1.241	1.195	1.243	1.201	0.911	1.231	1.238	1.246	1.228	1.221	0.443	0.086	0.314	0.507	0.507	0.505	0.095	0.517	0.571	0.562	0.548
	17:00:33	37	0.085	0.086	0.09	0.085	0.085	0.085	0.089	0.085	0.085	0.086	0.643	0.088	0.553	0.087	0.367	0.515	0.521	0.551	0.092	0.515	0.549	0.574	0.553	0.565	1.249	0.085	1.206	1.21	1.252	1.21	0.944	1.237	1.246	1.253	1.235	1.232	0.443	0.086	0.318	0.509	0.509	0.507	0.094	0.52	0.573	0.564	0.552
	17:20:33	37	0.086	0.086	0.09	0.085	0.085	0.085	0.089	0.085	0.085	0.086	0.645	0.088	0.553	0.087	0.372	0.52	0.524	0.556	0.092	0.519	0.552	0.581	0.557	0.569	1.25	0.085	1.164	1.216	1.26	1.219	0.981	1.246	1.26	1.265	1.246	1.245	0.442	0.086	0.32	0.512	0.511	0.509	0.095	0.522	0.576	0.566	0.553
	17:40:33	37	0.086	0.086	0.09	0.085	0.085	0.085	0.089	0.085	0.085	0.086	0.648	0.088	0.554	0.087	0.376	0.524	0.529	0.562	0.092	0.524	0.556	0.589	0.563	0.576	1.262	0.085	1.167	1.224	1.268	1.22	1.022	1.256	1.275	1.277	1.256	1.259	0.441	0.085	0.322	0.514	0.514	0.512	0.095	0.524	0.579	0.567	0.555
	18:00:33	37	0.086	0.086	0.09	0.085	0.085	0.085	0.089	0.085	0.085	0.086	0.669	0.088	0.554	0.087	0.381	0.529	0.531	0.566	0.092	0.528	0.558	0.595	0.566	0.579	1.275	0.085	1.178	1.231	1.273	1.223	1.067	1.262	1.282	1.283	1.259	1.268	0.441	0.086	0.326	0.517	0.515	0.514	0.095	0.525	0.581	0.569	0.555
	18:20:33	37	0.085	0.086	0.09	0.085	0.085	0.085	0.089	0.085	0.085	0.086	0.725	0.088	0.554	0.087	0.385	0.533	0.531	0.567	0.092	0.528	0.558	0.597	0.565	0.581	1.29	0.085	1.185	1.238	1.276	1.227	1.116	1.267	1.287	1.286	1.266	1.275	0.441	0.086	0.328	0.517	0.516	0.516	0.094	0.527	0.582	0.571	0.557
	18:40:33	37	0.085	0.086	0.09	0.085	0.085	0.085	0.089	0.085	0.085	0.086	0.786	0.088	0.553	0.087	0.39	0.533	0.528	0.565	0.092	0.525	0.551	0.59	0.557	0.574	1.305	0.085	1.188	1.234	1.281	1.224	1.16	1.265	1.286	1.284	1.256	1.271	0.44	0.086	0.331	0.517	0.513	0.513	0.094	0.526	0.58	0.57	0.553
	19:00:33	37	0.085	0.086	0.09	0.085	0.085	0.085	0.089	0.085	0.085	0.086	0.783	0.088	0.554	0.087	0.395	0.535	0.529	0.568	0.092	0.529	0.555	0.598	0.562	0.578	1.324	0.085	1.196	1.244	1.288	1.233	1.193	1.273	1.294	1.295	1.27	1.283	0.439	0.086	0.333	0.519	0.516	0.516	0.094	0.529	0.583	0.571	0.557
	19:20:33	37	0.085	0.086	0.09	0.085	0.085	0.085	0.089	0.085	0.085	0.086	0.8	0.088	0.553	0.087	0.401	0.535	0.527	0.566	0.092	0.526	0.548	0.592	0.556	0.573	1.338	0.085	1.2	1.246	1.292	1.23	1.223	1.272	1.296	1.294	1.272	1.282	0.436	0.085	0.335	0.519	0.515	0.517	0.094	0.528	0.584	0.571	0.555
	19:40:33	37	0.085	0.086	0.09	0.085	0.085	0.085	0.089	0.085	0.085	0.086	0.79	0.088	0.553	0.087	0.405	0.537	0.527	0.568	0.092	0.529	0.548	0.596	0.558	0.574	1.353	0.085	1.205	1.252	1.294	1.234	1.241	1.274	1.298	1.299	1.269	1.288	0.434	0.085	0.338	0.521	0.517	0.518	0.094	0.528	0.585	0.57	0.555
	20:00:33	37	0.086	0.086	0.09	0.085	0.085	0.085	0.089	0.085	0.085	0.086	0.785	0.088	0.551	0.087	0.411	0.536	0.525	0.566	0.092	0.527	0.543	0.59	0.553	0.568	1.366	0.085	1.207	1.257	1.299	1.238	1.258	1.276	1.303	1.302	1.276	1.288	0.431	0.086	0.338	0.522	0.517	0.518	0.094	0.528	0.584	0.569	0.555
	20:20:33	37	0.085	0.086	0.09	0.085	0.085	0.085	0.089	0.085	0.085	0.086	0.787	0.088	0.549	0.087	0.415	0.535	0.524	0.566	0.092	0.528	0.542	0.591	0.552	0.569	1.385	0.085	1.214	1.263	1.304	1.24	1.261	1.279	1.306	1.307	1.279	1.292	0.43	0.085	0.34	0.523	0.518	0.519	0.094	0.528	0.586	0.569	0.555
	20:40:33	37	0.086	0.086	0.09	0.085	0.085	0.085	0.089	0.085	0.085	0.086	0.797	0.088	0.547	0.087	0.421	0.534	0.522	0.565	0.092	0.526	0.538	0.585	0.548	0.566	1.393	0.085	1.222	1.268	1.308	1.243	1.245	1.282	1.309	1.312	1.28	1.293	0.429	0.086	0.34	0.525	0.518	0.519	0.094	0.527	0.586	0.567	0.552
	21:00:33	37	0.085	0.086	0.09	0.085	0.085	0.085	0.089	0.085	0.085	0.086	0.81	0.088	0.546	0.087	0.426	0.533	0.522	0.565	0.092	0.527	0.539	0.589	0.549	0.567	1.375	0.085	1.23	1.275	1.313	1.248	1.231	1.287	1.314	1.319	1.288	1.301	0.427	0.086	0.34	0.526	0.519	0.52	0.094	0.528	0.588	0.566	0.554
	21:20:33	37	0.086	0.086	0.09	0.085	0.085	0.085	0.089	0.084	0.085	0.086	0.822	0.088	0.545	0.087	0.431	0.53	0.52	0.563	0.092	0.526	0.535	0.583	0.544	0.563	1.419	0.085	1.24	1.278	1.319	1.252	1.232	1.292	1.321	1.323	1.29	1.302	0.425	0.086	0.338	0.526	0.519	0.519	0.094	0.528	0.586	0.564	0.552
	21:40:33	37	0.085	0.086	0.09	0.085	0.085	0.085	0.089	0.085	0.085	0.086	0.831	0.088	0.546	0.087	0.436	0.528	0.518	0.561	0.092	0.524	0.531	0.58	0.541	0.561	1.42	0.085	1.249	1.282	1.323	1.258	1.233	1.295	1.323	1.326	1.292	1.306	0.423	0.085	0.339	0.526	0.518	0.518	0.094	0.527	0.586	0.563	0.551
	22:00:33	37	0.086	0.086	0.09	0.085	0.085	0.085	0.089	0.085	0.085	0.086	0.842	0.088	0.549	0.087	0.44	0.526	0.517	0.56	0.092	0.524	0.53	0.58	0.54	0.562	1.418	0.085	1.26	1.288	1.326	1.264	1.237	1.3	1.326	1.329	1.298	1.313	0.422	0.086	0.339	0.528	0.52	0.519	0.094	0.528	0.587	0.562	0.548
	22:20:33	37	0.086	0.086	0.09	0.085	0.085	0.085	0.089	0.085	0.085	0.086	0.843	0.088	0.552	0.087	0.444	0.525	0.517	0.56	0.092	0.525	0.531	0.581	0.54	0.563	1.414	0.085	1.266	1.292	1.328	1.27	1.238	1.304	1.329	1.33	1.302	1.317	0.42	0.086	0.341	0.528	0.52	0.519	0.094	0.526	0.586	0.563	0.549
	22:40:33	37	0.086	0.086	0.09	0.085	0.085	0.085	0.089	0.085	0.085	0.086	0.843	0.088	0.557	0.087	0.449	0.523	0.517	0.56	0.092	0.523	0.53	0.579	0.538	0.564	1.409	0.086	1.272	1.297	1.328	1.277	1.243	1.307	1.331	1.331	1.304	1.323	0.419	0.086	0.342	0.528	0.521	0.519	0.094	0.527	0.586	0.562	0.547
	23:00:33	37	0.085	0.086	0.09	0.085	0.085	0.085	0.089	0.085	0.085	0.086	0.842	0.088	0.562	0.087	0.453	0.519	0.515	0.558	0.092	0.52	0.527	0.575	0.534	0.561	1.402	0.086	1.275	1.297	1.328	1.28	1.242	1.307	1.331	1.33	1.304	1.326	0.417	0.086	0.342	0.53	0.521	0.517	0.094	0.527	0.586	0.561	0.544
	23:20:33	37	0.086	0.086	0.09	0.085	0.085	0.085	0.089	0.085	0.085	0.086	0.847	0.088	0.57	0.087	0.457	0.519	0.517	0.561	0.092	0.523	0.534	0.582	0.54	0.571	1.406	0.086	1.281	1.302	1.329	1.287	1.25	1.307	1.334	1.333	1.308	1.334	0.417	0.085	0.341	0.532	0.523	0.519	0.094	0.527	0.587	0.562	0.548
	23:40:33	37	0.085	0.086	0.09	0.085	0.085	0.085	0.089	0.085	0.085	0.086	0.852	0.088	0.575	0.087	0.46	0.517	0.517	0.561	0.092	0.52	0.532	0.579	0.536	0.567	1.411	0.086	1.282	1.301	1.328	1.288	1.251	1.305	1.332	1.331	1.305	1.335	0.417	0.086	0.344	0.532	0.525	0.52	0.094	0.527	0.587	0.562	0.547
	1 day, 0:00:33	37	0.085	0.086	0.09	0.085	0.085	0.085	0.089	0.085	0.085	0.086	0.88	0.088	0.578	0.087	0.463	0.514	0.515	0.56	0.092	0.517	0.532	0.577	0.535	0.566	1.407	0.085	1.282	1.299	1.325	1.286	1.252	1.301	1.329	1.329	1.302	1.332	0.418	0.086	0.345	0.532	0.525	0.519	0.094	0.526	0.587	0.562	0.546
	1 day, 0:20:33	37	0.086	0.086	0.09	0.085	0.085	0.085	0.089	0.085	0.085	0.086	0.91	0.088	0.582	0.087	0.467	0.513	0.515	0.56	0.092	0.516	0.532	0.577	0.536	0.572	1.411	0.086	1.285	1.301	1.325	1.291	1.263	1.301	1.33	1.328	1.304	1.333	0.419	0.086	0.343	0.533	0.526	0.521	0.094	0.528	0.589	0.562	0.545
	1 day, 0:40:33	37	0.085	0.086	0.09	0.085	0.085	0.085	0.089	0.085	0.085	0.086	0.93	0.088	0.582	0.087	0.469	0.51	0.513	0.557	0.092	0.51	0.527	0.572	0.531	0.566	1.419	0.085	1.283	1.3	1.323	1.289	1.266	1.298	1.326	1.325	1.3	1.331	0.42	0.086	0.343	0.533	0.526	0.521	0.094	0.528	0.589	0.562	0.544
	1 day, 1:00:33	37	0.085	0.086	0.09	0.085	0.085	0.085	0.089	0.085	0.085	0.086	0.941	0.088	0.581	0.087	0.472	0.509	0.512	0.557	0.092	0.508	0.529	0.572	0.531	0.568	1.413	0.086	1.286	1.299	1.322	1.289	1.277	1.296	1.324	1.325	1.299	1.331	0.421	0.086	0.344	0.533	0.527	0.522	0.094	0.529	0.591	0.563	0.546
	1 day, 1:20:33	37	0.085	0.086	0.09	0.085	0.085	0.085	0.089	0.085	0.085	0.086	0.984	0.088	0.575	0.087	0.473	0.505	0.508	0.552	0.092	0.502	0.522	0.563	0.523	0.56	1.401	0.085	1.283	1.294	1.318	1.284	1.283	1.29	1.317	1.317	1.291	1.324	0.421	0.086	0.347	0.532	0.526	0.521	0.094	0.527	0.589	0.562	0.544
	1 day, 1:40:33	37	0.085	0.086	0.09	0.085	0.085	0.085	0.089	0.085	0.085	0.086	1.027	0.088	0.577	0.087	0.476	0.504	0.508	0.554	0.092	0.503	0.528	0.568	0.529	0.57	1.386	0.086	1.284	1.295	1.319	1.285	1.311	1.29	1.319	1.318	1.294	1.327	0.423	0.086	0.348	0.533	0.529	0.522	0.094	0.529	0.591	0.563	0.545
	1 day, 2:00:33	37	0.085	0.086	0.09	0.085	0.085	0.085	0.089	0.085	0.085	0.086	1.043	0.088	0.573	0.087	0.478	0.503	0.506	0.553	0.092	0.498	0.525	0.565	0.525	0.566	1.372	0.086	1.282	1.292	1.315	1.284	1.36	1.285	1.315	1.315	1.291	1.324	0.425	0.086	0.347	0.533	0.529	0.523	0.094	0.529	0.591	0.564	0.546
	1 day, 2:20:33	37	0.085	0.086	0.09	0.085	0.085	0.085	0.089	0.085	0.085	0.086	1.069	0.088	0.575	0.087	0.48	0.502	0.506	0.555	0.092	0.499	0.53	0.57	0.53	0.574	1.36	0.086	1.284	1.293	1.315	1.285	1.363	1.286	1.316	1.316	1.294	1.327	0.428	0.086	0.349	0.536	0.532	0.526	0.094	0.531	0.593	0.567	0.548
	1 day, 2:40:33	36.9	0.085	0.086	0.089	0.085	0.085	0.085	0.089	0.085	0.085	0.086	1.1	0.088	0.572	0.087	0.481	0.501	0.504	0.553	0.092	0.496	0.529	0.568	0.529	0.571	1.357	0.085	1.282	1.29	1.312	1.283	1.406	1.283	1.313	1.313	1.291	1.324	0.43	0.086	0.349	0.537	0.532	0.527	0.094	0.531	0.593	0.567	0.549
	1 day, 3:00:33	37	0.085	0.086	0.09	0.085	0.085	0.085	0.089	0.085	0.085	0.086	1.12	0.088	0.573	0.087	0.483	0.501	0.505	0.556	0.092	0.497	0.538	0.576	0.535	0.583	1.349	0.086	1.284	1.29	1.312	1.285	1.368	1.283	1.314	1.312	1.295	1.326	0.431	0.086	0.35	0.539	0.535	0.528	0.094	0.534	0.597	0.57	0.553
	1 day, 3:20:33	37	0.085	0.086	0.09	0.085	0.085	0.085	0.089	0.085	0.085	0.086	1.123	0.088	0.572	0.087	0.486	0.5	0.503	0.555	0.092	0.495	0.538	0.576	0.535	0.582	1.346	0.086	1.284	1.288	1.309	1.284	1.337	1.281	1.312	1.309	1.289	1.325	0.433	0.086	0.349	0.541	0.537	0.529	0.094	0.536	0.598	0.571	0.555
	1 day, 3:40:33	37	0.086	0.086	0.09	0.085	0.085	0.085	0.089	0.085	0.085	0.086	1.118	0.088	0.568	0.087	0.488	0.497	0.499	0.551	0.092	0.49	0.533	0.569	0.528	0.576	1.306	0.086	1.284	1.285	1.306	1.278	1.33	1.276	1.307	1.305	1.286	1.32	0.435	0.086	0.352	0.542	0.538	0.53	0.094	0.536	0.599	0.572	0.556
	1 day, 4:00:33	37	0.085	0.086	0.089	0.085	0.085	0.085	0.089	0.085	0.085	0.086	1.114	0.088	0.564	0.087	0.489	0.494	0.495	0.549	0.092	0.486	0.528	0.565	0.523	0.573	1.288	0.085	1.282	1.281	1.304	1.275	1.316	1.274	1.303	1.301	1.281	1.316	0.437	0.085	0.349	0.543	0.539	0.529	0.094	0.536	0.598	0.572	0.556
	1 day, 4:20:33	37	0.085	0.086	0.089	0.085	0.085	0.085	0.089	0.085	0.085	0.086	1.11	0.088	0.564	0.087	0.491	0.492	0.495	0.549	0.092	0.485	0.53	0.566	0.526	0.578	1.281	0.085	1.283	1.282	1.305	1.273	1.306	1.273	1.304	1.301	1.282	1.319	0.438	0.085	0.351	0.544	0.541	0.532	0.094	0.54	0.6	0.574	0.558
	1 day, 4:40:33	37	0.085	0.086	0.089	0.085	0.085	0.085	0.089	0.085	0.085	0.086	1.105	0.088	0.56	0.087	0.492	0.49	0.492	0.547	0.092	0.482	0.528	0.564	0.522	0.575	1.281	0.085	1.281	1.277	1.301	1.27	1.304	1.269	1.3	1.296	1.277	1.315	0.441	0.085	0.352	0.544	0.542	0.533	0.094	0.542	0.6	0.576	0.56
	1 day, 5:00:33	37	0.085	0.086	0.089	0.085	0.085	0.085	0.089	0.085	0.085	0.086	1.096	0.088	0.561	0.087	0.493	0.488	0.491	0.546	0.092	0.483	0.531	0.569	0.526	0.581	1.283	0.085	1.283	1.276	1.299	1.27	1.281	1.266	1.298	1.294	1.274	1.314	0.443	0.086	0.351	0.547	0.544	0.535	0.094	0.544	0.602	0.577	0.561
	1 day, 5:20:33	37	0.085	0.086	0.089	0.085	0.085	0.085	0.089	0.085	0.085	0.086	1.087	0.088	0.559	0.087	0.493	0.487	0.489	0.546	0.092	0.482	0.532	0.569	0.525	0.581	1.277	0.086	1.285	1.274	1.299	1.269	1.26	1.262	1.294	1.29	1.274	1.312	0.447	0.086	0.35	0.549	0.546	0.537	0.094	0.546	0.604	0.579	0.564
	1 day, 5:40:33	37	0.085	0.086	0.089	0.085	0.085	0.085	0.089	0.085	0.085	0.086	1.075	0.088	0.563	0.087	0.495	0.489	0.492	0.551	0.092	0.485	0.541	0.578	0.535	0.595	1.271	0.086	1.285	1.275	1.297	1.268	1.244	1.263	1.297	1.291	1.279	1.315	0.451	0.085	0.351	0.552	0.55	0.541	0.094	0.55	0.608	0.583	0.568
	1 day, 6:00:33	37	0.085	0.086	0.089	0.085	0.085	0.085	0.089	0.085	0.085	0.086	1.065	0.088	0.555	0.087	0.495	0.484	0.486	0.544	0.092	0.477	0.531	0.566	0.523	0.579	1.275	0.085	1.282	1.267	1.291	1.261	1.225	1.254	1.287	1.282	1.264	1.305	0.452	0.086	0.352	0.552	0.55	0.541	0.094	0.55	0.606	0.583	0.571
	1 day, 6:20:33	37	0.085	0.086	0.089	0.085	0.085	0.085	0.089	0.085	0.085	0.086	1.056	0.088	0.554	0.087	0.496	0.482	0.485	0.544	0.092	0.478	0.532	0.567	0.524	0.582	1.264	0.085	1.282	1.267	1.292	1.259	1.232	1.254	1.286	1.283	1.265	1.306	0.455	0.085	0.355	0.554	0.552	0.543	0.094	0.552	0.609	0.586	0.572
	1 day, 6:40:33	37	0.085	0.086	0.089	0.085	0.085	0.085	0.089	0.085	0.085	0.086	1.047	0.088	0.553	0.087	0.496	0.48	0.484	0.543	0.093	0.476	0.529	0.567	0.522	0.583	1.263	0.086	1.285	1.266	1.29	1.257	1.236	1.25	1.284	1.28	1.26	1.304	0.457	0.086	0.355	0.555	0.553	0.545	0.094	0.555	0.61	0.587	0.574
	1 day, 7:00:33	37	0.085	0.086	0.089	0.085	0.085	0.085	0.089	0.085	0.085	0.086	1.036	0.088	0.554	0.087	0.496	0.48	0.484	0.544	0.092	0.477	0.534	0.573	0.526	0.588	1.264	0.086	1.284	1.265	1.289	1.258	1.239	1.25	1.282	1.274	1.261	1.305	0.46	0.086	0.352	0.558	0.556	0.548	0.094	0.558	0.613	0.591	0.577
	1 day, 7:20:33	37	0.085	0.086	0.089	0.085	0.085	0.085	0.089	0.085	0.085	0.086	1.03	0.088	0.553	0.087	0.496	0.48	0.484	0.546	0.092	0.478	0.539	0.577	0.529	0.592	1.252	0.085	1.282	1.263	1.288	1.255	1.25	1.248	1.282	1.273	1.26	1.304	0.463	0.085	0.354	0.561	0.558	0.55	0.094	0.56	0.615	0.593	0.579
	1 day, 7:40:33	37	0.085	0.086	0.089	0.085	0.085	0.085	0.089	0.085	0.085	0.086	1.024	0.088	0.554	0.087	0.496	0.48	0.484	0.548	0.092	0.479	0.54	0.581	0.532	0.598	1.253	0.085	1.281	1.262	1.289	1.259	1.252	1.248	1.282	1.268	1.259	1.304	0.468	0.086	0.353	0.564	0.561	0.554	0.094	0.563	0.617	0.596	0.581
	1 day, 8:00:33	37	0.085	0.086	0.089	0.085	0.085	0.085	0.089	0.085	0.085	0.086	1.014	0.088	0.553	0.087	0.497	0.479	0.483	0.548	0.092	0.479	0.543	0.582	0.533	0.6	1.249	0.085	1.28	1.261	1.283	1.256	1.238	1.247	1.279	1.274	1.255	1.304	0.472	0.086	0.352	0.567	0.564	0.556	0.094	0.565	0.619	0.599	0.585
	1 day, 8:20:33	37	0.085	0.086	0.089	0.085	0.085	0.085	0.089	0.085	0.085	0.086	1.004	0.088	0.551	0.087	0.496	0.475	0.479	0.544	0.092	0.474	0.536	0.576	0.527	0.595	1.248	0.085	1.276	1.258	1.282	1.251	1.233	1.24	1.276	1.266	1.252	1.297	0.476	0.085	0.352	0.567	0.565	0.557	0.094	0.566	0.619	0.6	0.585
	1 day, 8:40:33	37	0.085	0.086	0.089	0.085	0.085	0.085	0.089	0.085	0.085	0.086	0.995	0.088	0.549	0.087	0.496	0.473	0.478	0.543	0.092	0.475	0.538	0.579	0.528	0.599	1.246	0.085	1.275	1.255	1.279	1.248	1.226	1.235	1.27	1.26	1.25	1.293	0.482	0.085	0.353	0.568	0.565	0.558	0.094	0.569	0.62	0.601	0.588
	1 day, 9:00:33	37	0.085	0.086	0.089	0.085	0.085	0.085	0.089	0.085	0.085	0.086	0.986	0.088	0.549	0.087	0.494	0.473	0.478	0.544	0.092	0.475	0.541	0.581	0.529	0.602	1.248	0.085	1.272	1.253	1.28	1.247	1.239	1.234	1.269	1.262	1.25	1.294	0.485	0.085	0.353	0.57	0.569	0.562	0.094	0.573	0.623	0.605	0.592
	1 day, 9:20:33	37	0.085	0.086	0.089	0.085	0.085	0.085	0.089	0.085	0.085	0.086	0.977	0.088	0.547	0.087	0.494	0.471	0.477	0.543	0.092	0.474	0.541	0.581	0.528	0.604	1.242	0.085	1.268	1.249	1.277	1.249	1.235	1.23	1.265	1.258	1.251	1.293	0.488	0.086	0.354	0.572	0.571	0.563	0.094	0.575	0.623	0.606	0.594
	1 day, 9:40:33	37	0.085	0.086	0.089	0.085	0.085	0.085	0.089	0.085	0.085	0.086	0.966	0.088	0.546	0.087	0.493	0.469	0.474	0.542	0.092	0.472	0.538	0.579	0.526	0.603	1.243	0.085	1.268	1.248	1.273	1.245	1.23	1.224	1.264	1.255	1.245	1.289	0.491	0.085	0.351	0.574	0.573	0.565	0.094	0.576	0.625	0.609	0.595
	1 day, 10:00:33	37	0.085	0.086	0.089	0.085	0.085	0.085	0.089	0.085	0.085	0.086	0.955	0.088	0.546	0.087	0.493	0.468	0.473	0.542	0.092	0.471	0.537	0.579	0.525	0.604	1.24	0.085	1.26	1.244	1.269	1.238	1.239	1.222	1.259	1.251	1.241	1.286	0.494	0.086	0.347	0.577	0.575	0.567	0.094	0.578	0.625	0.609	0.597
	1 day, 10:20:33	37	0.085	0.086	0.089	0.085	0.085	0.085	0.089	0.085	0.085	0.086	0.943	0.088	0.545	0.087	0.492	0.466	0.472	0.541	0.092	0.47	0.537	0.58	0.525	0.606	1.238	0.085	1.261	1.243	1.268	1.238	1.225	1.22	1.257	1.248	1.242	1.285	0.496	0.085	0.341	0.578	0.578	0.568	0.094	0.58	0.628	0.611	0.6
	1 day, 10:40:33	37	0.085	0.086	0.089	0.085	0.085	0.085	0.089	0.085	0.085	0.086	0.929	0.088	0.538	0.087	0.491	0.461	0.468	0.534	0.092	0.466	0.531	0.572	0.518	0.598	1.229	0.085	1.251	1.237	1.264	1.231	1.237	1.212	1.249	1.243	1.232	1.278	0.497	0.085	0.344	0.579	0.579	0.57	0.095	0.58	0.628	0.611	0.6
	1 day, 11:00:33	37	0.085	0.086	0.089	0.085	0.085	0.085	0.089	0.085	0.085	0.086	0.912	0.088	0.536	0.087	0.491	0.46	0.465	0.533	0.092	0.464	0.529	0.571	0.517	0.598	1.23	0.085	1.248	1.236	1.262	1.227	1.253	1.209	1.245	1.239	1.23	1.279	0.499	0.086	0.344	0.581	0.581	0.571	0.095	0.581	0.63	0.614	0.602
	1 day, 11:20:33	37	0.085	0.086	0.089	0.085	0.085	0.085	0.089	0.085	0.085	0.086	0.894	0.088	0.541	0.087	0.489	0.462	0.469	0.54	0.092	0.47	0.54	0.585	0.528	0.613	1.222	0.085	1.246	1.236	1.263	1.229	1.252	1.211	1.246	1.238	1.232	1.277	0.501	0.086	0.346	0.585	0.584	0.575	0.095	0.584	0.632	0.616	0.605
	1 day, 11:40:33	37	0.085	0.086	0.089	0.085	0.085	0.085	0.089	0.085	0.085	0.086	0.878	0.088	0.533	0.087	0.489	0.456	0.463	0.53	0.092	0.461	0.528	0.57	0.515	0.598	1.221	0.085	1.235	1.226	1.254	1.22	1.22	1.197	1.233	1.226	1.216	1.267	0.501	0.086	0.35	0.584	0.584	0.575	0.095	0.585	0.632	0.617	0.606
	1 day, 12:00:33	37	0.085	0.086	0.089	0.085	0.085	0.085	0.089	0.085	0.085	0.086	0.858	0.088	0.537	0.087	0.488	0.458	0.466	0.536	0.092	0.465	0.535	0.58	0.524	0.612	1.21	0.085	1.239	1.23	1.252	1.223	1.228	1.201	1.24	1.232	1.224	1.273	0.503	0.085	0.349	0.588	0.588	0.578	0.095	0.587	0.634	0.62	0.608
	1 day, 12:20:33	37	0.085	0.086	0.089	0.085	0.085	0.085	0.089	0.085	0.085	0.086	0.844	0.088	0.534	0.087	0.487	0.455	0.463	0.533	0.092	0.461	0.531	0.573	0.519	0.605	1.21	0.085	1.232	1.223	1.25	1.218	1.235	1.192	1.232	1.223	1.218	1.268	0.503	0.086	0.348	0.589	0.589	0.579	0.095	0.589	0.634	0.621	0.609
	1 day, 12:40:33	37	0.085	0.086	0.089	0.085	0.085	0.085	0.089	0.085	0.085	0.086	0.828	0.088	0.531	0.087	0.486	0.453	0.461	0.53	0.092	0.459	0.529	0.57	0.516	0.603	1.198	0.085	1.225	1.221	1.244	1.211	1.211	1.186	1.225	1.218	1.21	1.261	0.504	0.086	0.351	0.591	0.59	0.581	0.095	0.591	0.637	0.624	0.612
	1 day, 13:00:33	37	0.085	0.086	0.089	0.085	0.085	0.085	0.089	0.084	0.085	0.086	0.81	0.088	0.533	0.087	0.485	0.455	0.463	0.534	0.092	0.462	0.534	0.577	0.523	0.616	1.193	0.085	1.222	1.22	1.245	1.214	1.191	1.187	1.226	1.222	1.216	1.264	0.506	0.085	0.353	0.593	0.594	0.583	0.095	0.595	0.639	0.625	0.615
	1 day, 13:20:33	37	0.086	0.086	0.089	0.085	0.085	0.085	0.089	0.085	0.085	0.086	0.793	0.088	0.529	0.087	0.484	0.45	0.459	0.528	0.092	0.457	0.526	0.568	0.516	0.606	1.18	0.085	1.212	1.213	1.236	1.206	1.189	1.174	1.216	1.208	1.202	1.255	0.504	0.086	0.357	0.593	0.594	0.583	0.095	0.593	0.638	0.624	0.613
	1 day, 13:40:33	37	0.085	0.086	0.089	0.085	0.085	0.085	0.089	0.085	0.085	0.086	0.776	0.088	0.529	0.087	0.483	0.449	0.458	0.528	0.092	0.456	0.527	0.569	0.517	0.609	1.172	0.085	1.208	1.21	1.229	1.201	1.185	1.17	1.214	1.202	1.201	1.251	0.504	0.085	0.355	0.596	0.597	0.586	0.095	0.597	0.64	0.628	0.617
	1 day, 14:00:33	37	0.085	0.086	0.089	0.085	0.085	0.085	0.089	0.085	0.085	0.086	0.762	0.088	0.526	0.087	0.482	0.448	0.457	0.527	0.092	0.454	0.524	0.566	0.514	0.606	1.167	0.085	1.199	1.205	1.227	1.196	1.175	1.164	1.207	1.202	1.192	1.248	0.506	0.086	0.353	0.597	0.598	0.587	0.095	0.599	0.641	0.628	0.618
	1 day, 14:20:33	37	0.085	0.086	0.089	0.085	0.085	0.085	0.089	0.085	0.085	0.086	0.746	0.088	0.524	0.087	0.481	0.446	0.454	0.524	0.092	0.452	0.521	0.562	0.511	0.606	1.165	0.085	1.189	1.2	1.223	1.19	1.161	1.159	1.199	1.193	1.189	1.243	0.506	0.085	0.352	0.598	0.6	0.588	0.095	0.6	0.643	0.629	0.619
	1 day, 14:40:33	37	0.085	0.086	0.089	0.085	0.085	0.085	0.089	0.085	0.085	0.086	0.731	0.088	0.529	0.087	0.48	0.449	0.458	0.532	0.092	0.458	0.532	0.576	0.523	0.625	1.162	0.085	1.188	1.204	1.222	1.194	1.152	1.16	1.205	1.199	1.196	1.248	0.51	0.086	0.354	0.602	0.603	0.592	0.095	0.603	0.646	0.633	0.623
	1 day, 15:00:33	37	0.085	0.086	0.089	0.085	0.085	0.085	0.089	0.085	0.085	0.086	0.716	0.088	0.53	0.087	0.479	0.449	0.459	0.533	0.092	0.459	0.535	0.578	0.526	0.63	1.16	0.085	1.183	1.2	1.218	1.191	1.145	1.151	1.201	1.194	1.193	1.248	0.511	0.085	0.35	0.604	0.606	0.593	0.095	0.606	0.649	0.635	0.627
	1 day, 15:20:33	37	0.085	0.086	0.089	0.085	0.085	0.085	0.089	0.085	0.085	0.086	0.706	0.088	0.528	0.087	0.478	0.447	0.456	0.529	0.092	0.454	0.528	0.57	0.518	0.622	1.177	0.085	1.175	1.192	1.21	1.184	1.141	1.146	1.192	1.183	1.182	1.237	0.513	0.085	0.345	0.606	0.607	0.594	0.095	0.608	0.648	0.636	0.628
	1 day, 15:40:33	37	0.085	0.086	0.089	0.085	0.085	0.085	0.089	0.085	0.085	0.086	0.695	0.088	0.523	0.087	0.477	0.443	0.451	0.522	0.092	0.449	0.52	0.561	0.511	0.613	1.182	0.085	1.159	1.186	1.199	1.176	1.139	1.137	1.182	1.175	1.173	1.228	0.513	0.086	0.351	0.607	0.609	0.594	0.095	0.609	0.65	0.636	0.63
	1 day, 16:00:33	37	0.085	0.086	0.089	0.085	0.085	0.085	0.089	0.085	0.085	0.086	0.683	0.088	0.526	0.087	0.476	0.445	0.454	0.527	0.092	0.453	0.529	0.573	0.522	0.631	1.178	0.085	1.156	1.186	1.199	1.176	1.133	1.135	1.182	1.172	1.174	1.231	0.514	0.086	0.351	0.61	0.612	0.596	0.095	0.612	0.652	0.639	0.634
	1 day, 16:20:33	37	0.085	0.086	0.089	0.085	0.085	0.085	0.089	0.085	0.085	0.086	0.677	0.088	0.526	0.087	0.475	0.444	0.453	0.526	0.092	0.452	0.527	0.57	0.52	0.63	1.183	0.085	1.147	1.179	1.189	1.17	1.126	1.127	1.175	1.17	1.168	1.228	0.515	0.086	0.361	0.611	0.613	0.598	0.095	0.612	0.653	0.641	0.634
	1 day, 16:40:33	37	0.085	0.086	0.089	0.085	0.085	0.085	0.089	0.085	0.085	0.086	0.669	0.088	0.527	0.087	0.474	0.445	0.453	0.526	0.092	0.451	0.527	0.569	0.519	0.632	1.181	0.085	1.136	1.175	1.183	1.165	1.122	1.119	1.168	1.162	1.161	1.218	0.516	0.086	0.368	0.612	0.615	0.6	0.095	0.617	0.655	0.643	0.639
	1 day, 17:00:33	37	0.085	0.086	0.089	0.085	0.085	0.085	0.089	0.085	0.085	0.086	0.661	0.088	0.524	0.087	0.473	0.442	0.45	0.522	0.092	0.448	0.522	0.564	0.515	0.628	1.182	0.085	1.12	1.166	1.173	1.156	1.118	1.111	1.159	1.152	1.147	1.21	0.519	0.085	0.363	0.611	0.615	0.601	0.095	0.618	0.656	0.644	0.641
	1 day, 17:20:33	37	0.085	0.086	0.089	0.085	0.085	0.085	0.089	0.085	0.085	0.086	0.653	0.088	0.526	0.087	0.472	0.443	0.451	0.524	0.092	0.449	0.525	0.568	0.52	0.637	1.175	0.085	1.112	1.162	1.168	1.152	1.114	1.108	1.155	1.153	1.148	1.211	0.523	0.085	0.365	0.613	0.618	0.603	0.095	0.621	0.657	0.647	0.643
	1 day, 17:40:33	37	0.085	0.086	0.089	0.085	0.085	0.085	0.089	0.085	0.085	0.086	0.643	0.088	0.528	0.087	0.471	0.444	0.452	0.527	0.092	0.452	0.53	0.575	0.525	0.646	1.168	0.085	1.103	1.159	1.161	1.149	1.105	1.104	1.151	1.144	1.146	1.204	0.527	0.086	0.366	0.615	0.621	0.605	0.095	0.624	0.66	0.649	0.648
	1 day, 18:00:33	37	0.085	0.086	0.089	0.085	0.085	0.085	0.089	0.085	0.085	0.086	0.631	0.088	0.527	0.087	0.47	0.443	0.45	0.525	0.092	0.449	0.525	0.568	0.518	0.639	1.167	0.085	1.093	1.148	1.148	1.138	1.092	1.095	1.138	1.137	1.134	1.192	0.531	0.086	0.365	0.616	0.623	0.606	0.095	0.624	0.66	0.65	0.649
	1 day, 18:20:33	37	0.085	0.086	0.089	0.085	0.085	0.085	0.089	0.085	0.085	0.086	0.617	0.088	0.523	0.087	0.469	0.44	0.447	0.52	0.092	0.445	0.52	0.564	0.513	0.632	1.16	0.085	1.083	1.14	1.137	1.127	1.082	1.085	1.127	1.127	1.121	1.183	0.534	0.085	0.36	0.616	0.624	0.607	0.095	0.624	0.661	0.65	0.65
	1 day, 18:40:33	37	0.086	0.086	0.089	0.085	0.085	0.085	0.089	0.085	0.085	0.086	0.605	0.088	0.519	0.087	0.468	0.436	0.443	0.513	0.092	0.44	0.513	0.555	0.504	0.624	1.15	0.085	1.066	1.126	1.123	1.114	1.071	1.07	1.114	1.11	1.107	1.166	0.536	0.085	0.364	0.616	0.624	0.607	0.095	0.625	0.66	0.651	0.651
	1 day, 19:00:33	37	0.085	0.086	0.089	0.085	0.085	0.085	0.089	0.085	0.085	0.086	0.601	0.088	0.521	0.087	0.467	0.438	0.445	0.516	0.092	0.442	0.516	0.559	0.509	0.635	1.147	0.085	1.059	1.123	1.12	1.112	1.073	1.069	1.111	1.11	1.101	1.164	0.538	0.086	0.359	0.618	0.625	0.61	0.095	0.627	0.663	0.653	0.656
	1 day, 19:20:33	37	0.086	0.086	0.089	0.085	0.085	0.085	0.089	0.085	0.085	0.086	0.591	0.088	0.521	0.087	0.465	0.437	0.444	0.516	0.092	0.441	0.517	0.559	0.511	0.639	1.14	0.085	1.047	1.114	1.105	1.104	1.067	1.061	1.104	1.099	1.094	1.154	0.54	0.086	0.357	0.619	0.627	0.61	0.095	0.628	0.663	0.656	0.656
	1 day, 19:40:33	37	0.085	0.086	0.089	0.085	0.085	0.085	0.089	0.085	0.085	0.086	0.574	0.088	0.519	0.087	0.464	0.435	0.442	0.512	0.092	0.437	0.513	0.554	0.505	0.634	1.126	0.085	1.039	1.101	1.094	1.09	1.06	1.05	1.089	1.088	1.079	1.14	0.541	0.086	0.364	0.621	0.628	0.611	0.095	0.63	0.663	0.656	0.659
	1 day, 20:00:33	37	0.085	0.086	0.089	0.085	0.085	0.085	0.089	0.085	0.085	0.086	0.565	0.088	0.52	0.087	0.463	0.436	0.442	0.513	0.092	0.437	0.513	0.554	0.507	0.64	1.12	0.085	1.032	1.095	1.085	1.085	1.054	1.043	1.086	1.085	1.076	1.135	0.544	0.085	0.358	0.622	0.63	0.613	0.095	0.631	0.665	0.657	0.661
	1 day, 20:20:33	37	0.086	0.086	0.089	0.085	0.085	0.085	0.09	0.085	0.085	0.086	0.555	0.088	0.522	0.087	0.461	0.437	0.443	0.515	0.092	0.438	0.517	0.556	0.51	0.648	1.093	0.085	1.021	1.087	1.076	1.078	1.049	1.036	1.08	1.078	1.069	1.126	0.547	0.086	0.36	0.624	0.632	0.614	0.095	0.63	0.667	0.658	0.663
	1 day, 20:40:33	37	0.085	0.086	0.089	0.085	0.085	0.085	0.089	0.085	0.085	0.086	0.547	0.088	0.521	0.087	0.46	0.435	0.441	0.513	0.092	0.436	0.513	0.552	0.506	0.644	1.068	0.085	1.01	1.075	1.067	1.065	1.044	1.028	1.075	1.07	1.06	1.115	0.547	0.086	0.358	0.624	0.633	0.616	0.095	0.629	0.667	0.659	0.664
	1 day, 21:00:33	37	0.086	0.086	0.089	0.085	0.085	0.085	0.09	0.085	0.085	0.086	0.54	0.088	0.52	0.087	0.459	0.434	0.439	0.51	0.092	0.433	0.509	0.546	0.501	0.642	1.055	0.085	0.998	1.064	1.058	1.055	1.027	1.02	1.061	1.059	1.047	1.104	0.548	0.086	0.361	0.625	0.635	0.618	0.095	0.632	0.67	0.66	0.668
	1 day, 21:20:33	37	0.085	0.086	0.089	0.085	0.085	0.085	0.089	0.085	0.085	0.086	0.533	0.088	0.517	0.087	0.457	0.432	0.436	0.506	0.092	0.429	0.507	0.54	0.497	0.637	1.051	0.085	0.985	1.051	1.044	1.043	1.016	1.006	1.049	1.044	1.034	1.089	0.547	0.086	0.359	0.625	0.635	0.618	0.095	0.631	0.67	0.66	0.667
	1 day, 21:40:33	37	0.086	0.086	0.089	0.085	0.085	0.085	0.09	0.085	0.085	0.086	0.527	0.088	0.523	0.087	0.456	0.435	0.44	0.513	0.092	0.434	0.515	0.552	0.508	0.659	1.09	0.085	0.979	1.048	1.044	1.039	1.019	1.006	1.053	1.052	1.037	1.091	0.549	0.086	0.358	0.627	0.639	0.621	0.095	0.635	0.672	0.663	0.672
	1 day, 22:00:33	37	0.085	0.086	0.089	0.085	0.085	0.085	0.089	0.085	0.085	0.086	0.519	0.088	0.524	0.087	0.455	0.436	0.44	0.512	0.092	0.432	0.512	0.548	0.504	0.655	1.107	0.085	0.968	1.038	1.04	1.03	1.012	0.999	1.045	1.041	1.029	1.081	0.553	0.086	0.354	0.63	0.641	0.623	0.095	0.637	0.675	0.666	0.676
	1 day, 22:20:33	37	0.085	0.086	0.089	0.085	0.085	0.085	0.09	0.085	0.085	0.086	0.512	0.088	0.526	0.087	0.453	0.436	0.44	0.513	0.092	0.433	0.515	0.55	0.508	0.662	1.115	0.085	0.957	1.03	1.027	1.021	1.003	0.996	1.04	1.035	1.023	1.075	0.553	0.085	0.357	0.631	0.642	0.623	0.095	0.637	0.675	0.666	0.678
	1 day, 22:40:33	36.9	0.085	0.086	0.089	0.085	0.085	0.085	0.09	0.085	0.085	0.086	0.506	0.088	0.528	0.087	0.452	0.437	0.441	0.513	0.092	0.433	0.514	0.549	0.508	0.665	1.103	0.085	0.948	1.023	1.019	1.014	0.998	0.99	1.038	1.025	1.016	1.07	0.557	0.086	0.358	0.633	0.643	0.625	0.095	0.641	0.679	0.668	0.683
	1 day, 23:00:33	37	0.086	0.086	0.089	0.085	0.085	0.085	0.09	0.085	0.085	0.086	0.5	0.088	0.527	0.087	0.451	0.435	0.439	0.511	0.092	0.43	0.51	0.544	0.504	0.662	1.089	0.085	0.937	1.012	1.012	1.004	0.989	0.978	1.032	1.017	1.005	1.059	0.561	0.086	0.355	0.634	0.644	0.626	0.095	0.643	0.679	0.67	0.687
	1 day, 23:20:33	36.9	0.086	0.086	0.089	0.085	0.085	0.085	0.089	0.085	0.085	0.086	0.495	0.088	0.532	0.087	0.449	0.438	0.442	0.515	0.092	0.432	0.513	0.549	0.511	0.674	1.076	0.085	0.934	1.012	1.011	1	0.983	0.976	1.029	1.022	1.005	1.061	0.567	0.086	0.358	0.636	0.646	0.628	0.095	0.645	0.682	0.673	0.691
	1 day, 23:40:33	37	0.086	0.086	0.089	0.085	0.085	0.085	0.09	0.085	0.085	0.086	0.487	0.088	0.531	0.087	0.447	0.436	0.439	0.512	0.092	0.431	0.512	0.546	0.511	0.673	1.06	0.085	0.923	1.001	1.003	0.993	0.974	0.967	1.016	1.016	0.998	1.052	0.572	0.086	0.357	0.637	0.647	0.629	0.095	0.643	0.683	0.674	0.694
	2 days, 0:00:33	37	0.086	0.086	0.089	0.085	0.085	0.085	0.09	0.085	0.085	0.086	0.481	0.088	0.525	0.087	0.446	0.43	0.433	0.503	0.092	0.423	0.5	0.53	0.498	0.65	1.046	0.085	0.912	0.984	0.993	0.978	0.961	0.953	1.003	0.993	0.978	1.033	0.575	0.086	0.358	0.637	0.648	0.63	0.095	0.641	0.684	0.674	0.695
	2 days, 0:20:33	36.9	0.085	0.086	0.089	0.085	0.085	0.085	0.089	0.085	0.085	0.086	0.476	0.088	0.526	0.087	0.445	0.431	0.434	0.503	0.092	0.422	0.498	0.528	0.498	0.652	1.032	0.085	0.906	0.98	0.989	0.973	0.956	0.945	1.002	0.991	0.975	1.028	0.579	0.085	0.356	0.64	0.65	0.63	0.095	0.645	0.686	0.675	0.696
	2 days, 0:40:33	37	0.086	0.086	0.089	0.085	0.085	0.085	0.09	0.085	0.085	0.086	0.471	0.088	0.522	0.087	0.443	0.428	0.43	0.498	0.092	0.418	0.493	0.52	0.492	0.644	1.037	0.085	0.896	0.971	0.977	0.96	0.945	0.934	0.991	0.981	0.965	1.018	0.583	0.086	0.354	0.641	0.652	0.63	0.095	0.644	0.685	0.675	0.696
	2 days, 1:00:33	37	0.086	0.086	0.089	0.085	0.085	0.085	0.089	0.085	0.085	0.086	0.466	0.088	0.528	0.087	0.442	0.431	0.434	0.505	0.092	0.422	0.499	0.527	0.5	0.661	1.053	0.085	0.893	0.97	0.981	0.964	0.951	0.936	0.995	0.983	0.968	1.021	0.588	0.085	0.353	0.643	0.654	0.633	0.095	0.647	0.687	0.679	0.7
	2 days, 1:20:33	37	0.085	0.086	0.089	0.085	0.085	0.085	0.09	0.085	0.085	0.086	0.46	0.088	0.528	0.087	0.44	0.43	0.432	0.503	0.092	0.421	0.498	0.524	0.499	0.659	1.041	0.085	0.887	0.962	0.972	0.957	0.946	0.925	0.987	0.975	0.963	1.015	0.593	0.085	0.356	0.645	0.657	0.635	0.096	0.647	0.689	0.681	0.704
	2 days, 1:40:33	37	0.085	0.086	0.089	0.085	0.085	0.085	0.09	0.085	0.085	0.086	0.454	0.088	0.529	0.087	0.438	0.429	0.432	0.503	0.092	0.42	0.497	0.521	0.498	0.658	1.028	0.085	0.882	0.958	0.969	0.951	0.936	0.914	0.985	0.976	0.958	1.012	0.597	0.086	0.358	0.647	0.659	0.636	0.095	0.648	0.691	0.681	0.707
	2 days, 2:00:33	37	0.086	0.086	0.089	0.085	0.085	0.085	0.09	0.085	0.085	0.086	0.45	0.088	0.529	0.087	0.437	0.429	0.431	0.501	0.092	0.418	0.493	0.515	0.495	0.65	1.021	0.085	0.874	0.952	0.961	0.945	0.928	0.913	0.979	0.964	0.952	1.003	0.598	0.086	0.356	0.648	0.661	0.637	0.096	0.647	0.693	0.683	0.709
	2 days, 2:20:33	37	0.085	0.086	0.089	0.085	0.085	0.085	0.089	0.085	0.085	0.086	0.445	0.088	0.53	0.087	0.436	0.429	0.43	0.501	0.092	0.417	0.493	0.515	0.496	0.652	1.01	0.085	0.866	0.948	0.958	0.94	0.922	0.907	0.976	0.962	0.947	1	0.6	0.086	0.362	0.649	0.664	0.638	0.096	0.649	0.696	0.684	0.711
	2 days, 2:40:33	37	0.086	0.086	0.09	0.085	0.085	0.085	0.09	0.085	0.085	0.087	0.44	0.088	0.531	0.087	0.434	0.429	0.43	0.501	0.092	0.416	0.492	0.514	0.496	0.654	0.991	0.085	0.861	0.941	0.954	0.934	0.917	0.905	0.969	0.956	0.942	0.996	0.602	0.086	0.363	0.649	0.664	0.639	0.096	0.648	0.696	0.685	0.713
	2 days, 3:00:33	37	0.085	0.086	0.089	0.085	0.085	0.085	0.089	0.085	0.085	0.086	0.435	0.088	0.533	0.087	0.433	0.428	0.429	0.499	0.092	0.416	0.489	0.511	0.495	0.652	0.988	0.085	0.855	0.935	0.946	0.928	0.915	0.895	0.965	0.956	0.939	0.991	0.604	0.085	0.367	0.65	0.666	0.64	0.096	0.649	0.699	0.687	0.717
	2 days, 3:20:33	36.9	0.085	0.086	0.089	0.085	0.085	0.085	0.089	0.085	0.085	0.086	0.431	0.088	0.535	0.087	0.432	0.429	0.43	0.5	0.092	0.416	0.49	0.508	0.496	0.65	0.993	0.085	0.851	0.93	0.938	0.927	0.908	0.886	0.961	0.94	0.934	0.988	0.604	0.085	0.366	0.649	0.667	0.642	0.096	0.648	0.7	0.687	0.721
	2 days, 3:40:33	37	0.086	0.086	0.089	0.085	0.085	0.085	0.09	0.085	0.085	0.087	0.425	0.088	0.532	0.087	0.431	0.426	0.427	0.496	0.092	0.411	0.482	0.502	0.491	0.641	0.98	0.085	0.841	0.924	0.937	0.919	0.898	0.884	0.95	0.93	0.924	0.98	0.603	0.086	0.374	0.65	0.668	0.643	0.096	0.646	0.701	0.689	0.72
	2 days, 4:00:33	37	0.086	0.086	0.089	0.085	0.085	0.085	0.09	0.085	0.085	0.087	0.422	0.088	0.531	0.087	0.43	0.425	0.425	0.493	0.092	0.41	0.477	0.495	0.488	0.634	0.967	0.085	0.836	0.917	0.926	0.911	0.892	0.869	0.94	0.924	0.915	0.973	0.604	0.086	0.376	0.651	0.669	0.645	0.096	0.649	0.703	0.69	0.725
	2 days, 4:20:33	37	0.086	0.086	0.089	0.085	0.085	0.085	0.09	0.085	0.085	0.087	0.419	0.088	0.535	0.087	0.429	0.426	0.427	0.496	0.092	0.41	0.478	0.495	0.49	0.641	0.954	0.085	0.831	0.917	0.927	0.911	0.891	0.872	0.941	0.916	0.917	0.971	0.598	0.085	0.372	0.651	0.672	0.648	0.096	0.65	0.705	0.691	0.728
	2 days, 4:40:33	37	0.086	0.086	0.089	0.085	0.085	0.085	0.09	0.085	0.085	0.087	0.414	0.088	0.529	0.087	0.428	0.421	0.421	0.488	0.092	0.404	0.468	0.483	0.48	0.623	0.947	0.085	0.823	0.905	0.917	0.901	0.876	0.862	0.932	0.911	0.902	0.96	0.592	0.085	0.369	0.651	0.673	0.648	0.096	0.65	0.705	0.692	0.728
	2 days, 5:00:33	37	0.086	0.086	0.089	0.085	0.085	0.085	0.09	0.085	0.085	0.087	0.414	0.088	0.535	0.087	0.426	0.424	0.425	0.494	0.092	0.408	0.469	0.486	0.488	0.637	0.932	0.085	0.817	0.907	0.913	0.903	0.878	0.86	0.934	0.914	0.91	0.962	0.591	0.086	0.362	0.653	0.675	0.651	0.096	0.657	0.71	0.696	0.733
	2 days, 5:20:33	37	0.086	0.086	0.089	0.085	0.085	0.085	0.089	0.085	0.085	0.087	0.41	0.088	0.534	0.087	0.425	0.423	0.424	0.493	0.092	0.405	0.464	0.48	0.484	0.629	0.924	0.085	0.812	0.903	0.911	0.897	0.87	0.853	0.925	0.908	0.9	0.957	0.591	0.086	0.368	0.653	0.676	0.652	0.096	0.659	0.711	0.696	0.733
	2 days, 5:40:33	37	0.086	0.086	0.089	0.085	0.085	0.085	0.09	0.085	0.085	0.087	0.407	0.088	0.537	0.088	0.424	0.423	0.423	0.492	0.092	0.404	0.461	0.476	0.483	0.622	0.918	0.085	0.805	0.9	0.905	0.896	0.866	0.848	0.921	0.904	0.896	0.954	0.595	0.086	0.353	0.655	0.677	0.654	0.096	0.662	0.713	0.699	0.738
	2 days, 6:00:33	37	0.085	0.086	0.089	0.085	0.085	0.085	0.089	0.085	0.085	0.087	0.405	0.088	0.538	0.087	0.423	0.423	0.424	0.493	0.092	0.403	0.457	0.474	0.483	0.619	0.902	0.085	0.8	0.894	0.904	0.892	0.858	0.838	0.915	0.891	0.889	0.95	0.597	0.086	0.361	0.656	0.677	0.655	0.096	0.663	0.714	0.699	0.742
	2 days, 6:20:33	37	0.086	0.086	0.089	0.085	0.085	0.085	0.09	0.085	0.085	0.087	0.402	0.088	0.535	0.088	0.421	0.421	0.421	0.49	0.092	0.401	0.453	0.469	0.479	0.607	0.902	0.085	0.796	0.887	0.894	0.882	0.847	0.826	0.906	0.886	0.883	0.939	0.597	0.086	0.352	0.656	0.677	0.656	0.096	0.662	0.716	0.701	0.744
	2 days, 6:40:33	37	0.086	0.086	0.089	0.085	0.085	0.085	0.09	0.085	0.085	0.087	0.4	0.088	0.537	0.088	0.42	0.421	0.421	0.49	0.092	0.401	0.451	0.467	0.479	0.602	0.902	0.085	0.793	0.885	0.888	0.88	0.842	0.827	0.909	0.886	0.881	0.936	0.598	0.086	0.359	0.657	0.679	0.657	0.096	0.666	0.717	0.703	0.747
	2 days, 7:00:33	37	0.086	0.086	0.089	0.085	0.085	0.085	0.09	0.085	0.085	0.087	0.398	0.088	0.536	0.088	0.419	0.42	0.42	0.488	0.092	0.398	0.446	0.462	0.475	0.591	0.903	0.085	0.786	0.877	0.883	0.874	0.831	0.824	0.902	0.868	0.872	0.929	0.598	0.086	0.356	0.657	0.68	0.658	0.096	0.666	0.719	0.705	0.746
	2 days, 7:20:33	37	0.086	0.086	0.089	0.085	0.085	0.085	0.089	0.085	0.085	0.088	0.397	0.088	0.539	0.088	0.417	0.42	0.422	0.491	0.092	0.399	0.445	0.462	0.477	0.593	0.883	0.085	0.78	0.879	0.879	0.875	0.827	0.815	0.899	0.86	0.872	0.925	0.6	0.085	0.351	0.658	0.681	0.66	0.096	0.671	0.721	0.706	0.749
	2 days, 7:40:33	37	0.086	0.086	0.089	0.085	0.085	0.085	0.089	0.085	0.085	0.088	0.395	0.088	0.538	0.088	0.415	0.419	0.42	0.489	0.092	0.397	0.44	0.458	0.474	0.586	0.884	0.085	0.776	0.872	0.879	0.872	0.823	0.805	0.896	0.861	0.867	0.919	0.603	0.086	0.355	0.658	0.683	0.661	0.096	0.671	0.724	0.709	0.75
	2 days, 8:00:33	37	0.086	0.086	0.089	0.085	0.085	0.085	0.089	0.085	0.085	0.088	0.394	0.088	0.542	0.088	0.413	0.42	0.421	0.492	0.092	0.398	0.441	0.458	0.478	0.59	0.883	0.085	0.774	0.866	0.872	0.87	0.818	0.798	0.897	0.855	0.859	0.915	0.607	0.086	0.356	0.66	0.685	0.663	0.096	0.675	0.727	0.712	0.755
	2 days, 8:20:33	37	0.086	0.086	0.089	0.085	0.085	0.085	0.09	0.085	0.085	0.088	0.39	0.088	0.537	0.088	0.411	0.415	0.417	0.485	0.092	0.393	0.432	0.449	0.467	0.569	0.877	0.085	0.769	0.858	0.865	0.856	0.809	0.79	0.885	0.846	0.847	0.9	0.606	0.086	0.358	0.66	0.686	0.663	0.096	0.676	0.726	0.713	0.754
	2 days, 8:40:33	37	0.086	0.086	0.089	0.085	0.085	0.085	0.089	0.085	0.085	0.088	0.39	0.088	0.54	0.088	0.409	0.416	0.418	0.488	0.092	0.394	0.432	0.45	0.47	0.572	0.87	0.085	0.763	0.856	0.858	0.858	0.805	0.786	0.886	0.839	0.843	0.901	0.608	0.085	0.345	0.662	0.69	0.665	0.096	0.679	0.729	0.715	0.758
	2 days, 9:00:33	37	0.086	0.086	0.089	0.085	0.085	0.085	0.09	0.085	0.085	0.088	0.389	0.088	0.544	0.088	0.408	0.418	0.42	0.493	0.092	0.395	0.432	0.451	0.472	0.576	0.858	0.085	0.756	0.858	0.847	0.855	0.799	0.774	0.884	0.833	0.843	0.898	0.611	0.086	0.345	0.664	0.693	0.668	0.096	0.682	0.734	0.718	0.764
	2 days, 9:20:33	37	0.086	0.086	0.089	0.085	0.085	0.085	0.09	0.085	0.085	0.088	0.388	0.088	0.543	0.088	0.406	0.417	0.418	0.491	0.092	0.393	0.428	0.448	0.468	0.571	0.844	0.085	0.751	0.853	0.839	0.847	0.792	0.772	0.876	0.829	0.83	0.889	0.614	0.086	0.345	0.664	0.696	0.669	0.096	0.685	0.735	0.722	0.766
	2 days, 9:40:33	37	0.086	0.086	0.089	0.085	0.085	0.085	0.09	0.085	0.085	0.088	0.386	0.088	0.543	0.088	0.404	0.416	0.417	0.491	0.092	0.393	0.425	0.444	0.465	0.568	0.844	0.085	0.746	0.849	0.834	0.842	0.786	0.767	0.872	0.817	0.817	0.879	0.619	0.085	0.344	0.664	0.697	0.67	0.096	0.684	0.737	0.724	0.769
	2 days, 10:00:33	37	0.085	0.086	0.089	0.085	0.085	0.085	0.089	0.085	0.085	0.089	0.385	0.088	0.544	0.089	0.403	0.417	0.417	0.49	0.092	0.393	0.423	0.442	0.463	0.566	0.83	0.085	0.741	0.842	0.833	0.838	0.781	0.758	0.875	0.81	0.815	0.874	0.623	0.086	0.351	0.665	0.7	0.673	0.096	0.688	0.739	0.727	0.773
	2 days, 10:20:33	37	0.086	0.086	0.089	0.085	0.085	0.085	0.09	0.085	0.085	0.089	0.384	0.088	0.543	0.089	0.401	0.416	0.415	0.487	0.092	0.392	0.42	0.441	0.461	0.564	0.82	0.085	0.733	0.839	0.827	0.831	0.771	0.746	0.859	0.811	0.811	0.864	0.626	0.086	0.345	0.666	0.702	0.675	0.096	0.688	0.741	0.727	0.776
	2 days, 10:40:33	37	0.086	0.086	0.089	0.085	0.085	0.085	0.089	0.085	0.085	0.089	0.383	0.088	0.544	0.089	0.398	0.415	0.415	0.488	0.092	0.391	0.418	0.438	0.458	0.561	0.821	0.085	0.728	0.834	0.826	0.83	0.765	0.738	0.851	0.801	0.806	0.858	0.622	0.086	0.343	0.666	0.705	0.676	0.096	0.689	0.744	0.729	0.778
	2 days, 11:00:33	37	0.086	0.086	0.089	0.085	0.085	0.085	0.09	0.085	0.085	0.089	0.382	0.088	0.545	0.089	0.396	0.415	0.415	0.487	0.092	0.391	0.416	0.436	0.455	0.56	0.805	0.085	0.721	0.834	0.818	0.825	0.755	0.728	0.842	0.788	0.799	0.848	0.622	0.085	0.339	0.668	0.706	0.677	0.096	0.692	0.745	0.731	0.78
	2 days, 11:20:33	37	0.086	0.086	0.089	0.085	0.085	0.085	0.09	0.085	0.085	0.089	0.381	0.088	0.544	0.089	0.395	0.414	0.413	0.483	0.092	0.388	0.413	0.429	0.45	0.548	0.806	0.085	0.717	0.831	0.811	0.819	0.747	0.722	0.831	0.781	0.787	0.838	0.619	0.086	0.34	0.67	0.708	0.679	0.096	0.692	0.747	0.734	0.783
	2 days, 11:40:33	37	0.086	0.086	0.089	0.085	0.085	0.085	0.089	0.085	0.085	0.089	0.38	0.088	0.545	0.089	0.394	0.413	0.413	0.483	0.092	0.389	0.411	0.428	0.448	0.55	0.81	0.085	0.713	0.823	0.805	0.819	0.74	0.718	0.823	0.77	0.779	0.828	0.623	0.086	0.34	0.672	0.71	0.681	0.096	0.694	0.748	0.736	0.786
	2 days, 12:00:33	37	0.086	0.086	0.089	0.085	0.085	0.085	0.089	0.085	0.085	0.089	0.38	0.088	0.547	0.09	0.393	0.415	0.414	0.485	0.092	0.39	0.412	0.427	0.449	0.552	0.821	0.085	0.708	0.817	0.802	0.811	0.735	0.714	0.821	0.763	0.77	0.825	0.629	0.085	0.343	0.672	0.712	0.682	0.096	0.695	0.751	0.739	0.788
Results
		1	2	3	4	5	6	7	8	9	10	11	12
	A	-0.025	0.02	0.055	-0.03	-0.02	-0.015	0.06	0.02	-0.02	-0.02	3.035	0.115	Max V [Read 2:600]
		1	1	1	1	1	1	1	1	1	1	1	1	R-Squared [Read 2:600]
		00:10:33	2 days, 8:50:33	00:10:33	2 days, 2:50:33	2 days, 11:30:33	14:50:33	00:50:33	2 days, 2:30:33	1 day, 12:50:33	18:10:33	18:30:33	05:50:33	t at Max V [Read 2:600]
		00:00:33	2 days, 9:05:33	00:00:33	2 days, 2:50:33	2 days, 11:35:33	14:13:53	00:23:53	2 days, 2:45:33	1 day, 12:30:33	18:10:33	14:49:43	05:39:41	Lagtime [Read 2:600]
	B	1.02	0.025	0.585	0.735	0.76	0.875	0.065	0.885	0.855	0.975	0.815	-1.18	Max V [Read 2:600]
		1	1	1	1	1	1	1	1	1	1	1	1	R-Squared [Read 2:600]
		06:10:33	2 days, 9:50:33	08:10:33	12:50:33	08:10:33	12:50:33	00:50:33	08:50:33	12:50:33	12:50:33	08:10:33	1 day, 23:50:33	t at Max V [Read 2:600]
		04:05:57	2 days, 8:24:33	04:56:37	05:52:07	04:59:30	06:33:07	00:09:47	05:27:33	05:58:41	06:48:39	04:51:21	2 days, 7:59:01	Lagtime [Read 2:600]
	C	5.59	0.025	3.84	-3.64	3.665	3.58	2.475	3.29	2.995	3.18	2.72	2.715	Max V [Read 2:600]
		1	1	1	1	1	1	1	1	1	1	1	1	R-Squared [Read 2:600]
		06:30:33	2 days, 3:30:33	15:10:33	15:50:33	13:50:33	14:10:33	18:10:33	14:50:33	10:10:33	10:10:33	14:10:33	15:30:33	t at Max V [Read 2:600]
		05:38:11	2 days, 3:36:33	11:04:24	20:58:01	09:34:49	09:48:00	11:25:19	09:45:27	06:56:15	07:25:03	08:24:58	09:00:40	Lagtime [Read 2:600]
	D	1.315	-0.02	-0.77	1.805	1.575	1.5	0.065	1.705	1.575	1.84	1.62	1.26	Max V [Read 2:600]
		1	1	1	1	1	1	1	1	1	1	1	1	R-Squared [Read 2:600]
		03:10:33	05:30:33	2 days, 5:30:33	04:10:33	04:50:33	04:10:33	01:10:33	03:50:33	04:50:33	03:50:33	04:10:33	03:50:33	t at Max V [Read 2:600]
		02:24:58	05:20:33	2 days, 11:16:47	02:52:51	02:44:03	02:45:09	00:37:28	02:52:13	02:40:14	02:38:13	02:36:43	02:33:53	Lagtime [Read 2:600]
	E	0.35	0.025	0.115	0.22	0.215	0.24	0.07	0.275	0.255	0.325	0.39	0.275	Max V [Read 2:600]
		1	1	1	1	1	1	1	1	1	1	1	1	R-Squared [Read 2:600]
		1 day, 23:30:33	03:50:33	05:10:33	06:50:33	06:50:33	12:50:33	00:30:33	06:10:33	06:10:33	05:50:33	06:10:33	16:10:33	t at Max V [Read 2:600]
		1 day, 2:56:50	02:00:33	02:34:28	02:45:06	02:42:53	03:41:23	00:04:50	03:20:11	03:30:21	04:08:51	04:06:42	05:42:44	Lagtime [Read 2:600]
	F	9.665	0.025	-6.185	3.195	3.23	2.535	2.08	2.165	2.49	2.71	2.495	2.11	Max V [Read 2:600]
		1	1	1	1	1	1	1	1	1	1	1	1	R-Squared [Read 2:600]
		04:30:33	16:30:33	1 day, 4:10:33	07:50:33	07:50:33	08:10:33	17:50:33	13:50:33	08:30:33	07:50:33	13:30:33	04:10:33	t at Max V [Read 2:600]
		03:38:40	15:08:33	1 day, 6:52:43	05:10:06	05:16:02	04:53:51	13:33:15	08:51:05	04:50:35	04:43:28	09:12:03	02:54:40	Lagtime [Read 2:600]
	G	0.175	-0.015	0.165	0.165	0.195	0.19	-0.055	0.2	0.18	0.255	0.23	2.45	Max V [Read 2:600]
		1	1	1	1	1	1	1	1	1	1	1	1	R-Squared [Read 2:600]
		03:50:33	1 day, 14:10:33	04:50:33	05:10:33	05:10:33	05:10:33	00:50:33	05:10:33	05:10:33	05:10:33	05:10:33	10:10:33	t at Max V [Read 2:600]
		02:46:50	1 day, 13:20:33	03:32:40	03:44:48	03:42:36	03:43:11	00:44:11	03:46:33	03:43:53	03:58:12	03:50:33	08:26:31	Lagtime [Read 2:600]
	H	2.115	0.085	0.985	1.53	2.27	1.96	0.06	1.72	1.78	1.46	1.46	1.66	Max V [Read 2:600]
		1	1	1	1	1	1	1	1	1	1	1	1	R-Squared [Read 2:600]
		05:10:33	2 days, 8:10:33	12:10:33	07:50:33	07:50:33	07:50:33	00:10:33	06:50:33	06:50:33	06:30:33	06:30:33	07:10:33	t at Max V [Read 2:600]
		02:59:16	2 days, 3:19:22	07:23:54	04:01:16	05:23:04	04:58:40	00:00:33	03:57:25	04:25:26	03:43:38	03:25:29	03:56:13	Lagtime [Read 2:600]
[truncated: 49 more columns]

[truncated: 1 more sheets: growth_R3]
