# Supplementary material for: Bioactivity Profiling of In Silico Predicted Linear Toxins from the Ants Myrmica rubra and Myrmica ruginodis
Source: Toxins (Basel). 2022 Dec 2;14(12):846. doi: 10.3390/toxins14120846 (PMC9784689; doi:10.3390/toxins14120846)
Supplement: Supplementary file 1 [file toxins-14-00846-s001.zip › S7_Raw_data_antimicrobial_MIC_screening.xlsx]

## Sheet: MIC_R01_220906_T0
values	1	2	3	4	5	6	7	8	9	10	11	12	13	14	15	16	17	18	19	20	21	22	23	24	25	26	27	28	29	30	31	32	33	34	35	36	37	38	39	40	41	42	43	44	45	46	47	48
A	0.089	0.089	0.092	0.089	0.088	0.089	0.088	0.089	0.087			0.086
B	0.09	0.089	0.092	0.089	0.088	0.089	0.088	0.089	0.087			0.086
C	0.091	0.089	0.091	0.089	0.088	0.089	0.088	0.089	0.087			0.086
D	0.091	0.088	0.088	0.086	0.087	0.086	0.086	0.086	0.089			0.087
E	0.091	0.089	0.088	0.087	0.087	0.086	0.086	0.086	0.089			0.087
F	0.091	0.089	0.088	0.087	0.087	0.086	0.086	0.086	0.089			0.087
G	0.092	0.091	0.091	0.088	0.088	0.089	0.088	0.087	0.087			0.089
H	0.092	0.091	0.091	0.088	0.088	0.089	0.088	0.087	0.087			0.09
I	0.093	0.091	0.091	0.088	0.088	0.089	0.088	0.087	0.087			0.09
J	0.093	0.089	0.089	0.088	0.087	0.086	0.086	0.087	0.087			0.09
K	0.094	0.09	0.09	0.088	0.087	0.086	0.087	0.087	0.087			0.09
L	0.095	0.09	0.09	0.088	0.087	0.086	0.087	0.087	0.087			0.09
M	0.088	0.09	0.088	0.087	0.086	0.087	0.087	0.086	0.086			0.086
N	0.089	0.09	0.089	0.087	0.086	0.087	0.087	0.086	0.087			0.086
O	0.089	0.09	0.089	0.087	0.086	0.087	0.087	0.086	0.087			0.086
P	0.089	0.093	0.087	0.086	0.086	0.086	0.086	0.086	0.087			0.086
Q	0.09	0.093	0.087	0.085	0.086	0.086	0.086	0.086	0.087			0.086
R	0.09	0.092	0.087	0.086	0.086	0.086	0.086	0.086	0.087			0.086
S	0.089	0.088	0.087	0.088	0.086	0.086	0.086	0.089	0.086			0.087
T	0.089	0.088	0.087	0.088	0.086	0.086	0.087	0.089	0.086			0.087
U	0.089	0.088	0.087	0.088	0.086	0.086	0.086	0.089	0.086			0.087
V	0.092	0.087	0.087	0.087	0.086	0.086	0.086	0.085	0.086			0.086
W	0.093	0.087	0.087	0.087	0.086	0.086	0.086	0.085	0.086			0.086
X	0.092	0.087	0.087	0.087	0.086	0.086	0.086	0.085	0.086			0.086
Y
Z
AA
AB
AC
AD
AE
AF
timepoint	1	2	3	4	5	6	7	8	9	10	11	12	13	14	15	16	17	18	19	20	21	22	23	24	25	26	27	28	29	30	31	32	33	34	35	36	37	38	39	40	41	42	43	44	45	46	47	48
A	0	0	0	0	0	0	0	0	0			0
B	0	0	0	0	0	0	0	0	0			0
C	0	0	0	0	0	0	0	0	0			0
D	0	0	0	0	0	0	0	0	0			0
E	0	0	0	0	0	0	0	0	0			0
F	0	0	0	0	0	0	0	0	0			0
G	0	0	0	0	0	0	0	0	0			0
H	0	0	0	0	0	0	0	0	0			0
I	0	0	0	0	0	0	0	0	0			0
J	0	0	0	0	0	0	0	0	0			0
K	0	0	0	0	0	0	0	0	0			0
L	0	0	0	0	0	0	0	0	0			0
M	0	0	0	0	0	0	0	0	0			0
N	0	0	0	0	0	0	0	0	0			0
O	0	0	0	0	0	0	0	0	0			0
P	0	0	0	0	0	0	0	0	0			0
Q	0	0	0	0	0	0	0	0	0			0
R	0	0	0	0	0	0	0	0	0			0
S	0	0	0	0	0	0	0	0	0			0
T	0	0	0	0	0	0	0	0	0			0
U	0	0	0	0	0	0	0	0	0			0
V	0	0	0	0	0	0	0	0	0			0
W	0	0	0	0	0	0	0	0	0			0
X	0	0	0	0	0	0	0	0	0			0
Y
Z
AA
AB
AC
AD
AE
AF
replicate	1	2	3	4	5	6	7	8	9	10	11	12	13	14	15	16	17	18	19	20	21	22	23	24	25	26	27	28	29	30	31	32	33	34	35	36	37	38	39	40	41	42	43	44	45	46	47	48
A	1	1	1	1	1	1	1	1	1			1
B	1	1	1	1	1	1	1	1	1			1
C	1	1	1	1	1	1	1	1	1			1
D	1	1	1	1	1	1	1	1	1			1
E	1	1	1	1	1	1	1	1	1			1
F	1	1	1	1	1	1	1	1	1			1
G	1	1	1	1	1	1	1	1	1			1
H	1	1	1	1	1	1	1	1	1			1
I	1	1	1	1	1	1	1	1	1			1
J	1	1	1	1	1	1	1	1	1			1
K	1	1	1	1	1	1	1	1	1			1
L	1	1	1	1	1	1	1	1	1			1
M	1	1	1	1	1	1	1	1	1			1
N	1	1	1	1	1	1	1	1	1			1
O	1	1	1	1	1	1	1	1	1			1
P	1	1	1	1	1	1	1	1	1			1
Q	1	1	1	1	1	1	1	1	1			1
R	1	1	1	1	1	1	1	1	1			1
S	1	1	1	1	1	1	1	1	1			1
T	1	1	1	1	1	1	1	1	1			1
U	1	1	1	1	1	1	1	1	1			1
V	1	1	1	1	1	1	1	1	1			1
W	1	1	1	1	1	1	1	1	1			1
X	1	1	1	1	1	1	1	1	1			1
Y
Z
AA
AB
AC
AD
AE
AF
strain	1	2	3	4	5	6	7	8	9	10	11	12	13	14	15	16	17	18	19	20	21	22	23	24	25	26	27	28	29	30	31	32	33	34	35	36	37	38	39	40	41	42	43	44	45	46	47	48
A	S. aureus	S. aureus	S. aureus	S. aureus	S. aureus	S. aureus	S. aureus	S. aureus	S. aureus			S. aureus
B	S. aureus	S. aureus	S. aureus	S. aureus	S. aureus	S. aureus	S. aureus	S. aureus	S. aureus			S. aureus
C	S. aureus	S. aureus	S. aureus	S. aureus	S. aureus	S. aureus	S. aureus	S. aureus	S. aureus			S. aureus
D	L. monocytogenes	L. monocytogenes	L. monocytogenes	L. monocytogenes	L. monocytogenes	L. monocytogenes	L. monocytogenes	L. monocytogenes	L. monocytogenes			L. monocytogenes
E	L. monocytogenes	L. monocytogenes	L. monocytogenes	L. monocytogenes	L. monocytogenes	L. monocytogenes	L. monocytogenes	L. monocytogenes	L. monocytogenes			L. monocytogenes
F	L. monocytogenes	L. monocytogenes	L. monocytogenes	L. monocytogenes	L. monocytogenes	L. monocytogenes	L. monocytogenes	L. monocytogenes	L. monocytogenes			L. monocytogenes
G	P. aeruginosa 1117	P. aeruginosa 1117	P. aeruginosa 1117	P. aeruginosa 1117	P. aeruginosa 1117	P. aeruginosa 1117	P. aeruginosa 1117	P. aeruginosa 1117	P. aeruginosa 1117			P. aeruginosa 1117
H	P. aeruginosa 1117	P. aeruginosa 1117	P. aeruginosa 1117	P. aeruginosa 1117	P. aeruginosa 1117	P. aeruginosa 1117	P. aeruginosa 1117	P. aeruginosa 1117	P. aeruginosa 1117			P. aeruginosa 1117
I	P. aeruginosa 1117	P. aeruginosa 1117	P. aeruginosa 1117	P. aeruginosa 1117	P. aeruginosa 1117	P. aeruginosa 1117	P. aeruginosa 1117	P. aeruginosa 1117	P. aeruginosa 1117			P. aeruginosa 1117
J	M. luteus	M. luteus	M. luteus	M. luteus	M. luteus	M. luteus	M. luteus	M. luteus	M. luteus			M. luteus
K	M. luteus	M. luteus	M. luteus	M. luteus	M. luteus	M. luteus	M. luteus	M. luteus	M. luteus			M. luteus
L	M. luteus	M. luteus	M. luteus	M. luteus	M. luteus	M. luteus	M. luteus	M. luteus	M. luteus			M. luteus
M	E. coli	E. coli	E. coli	E. coli	E. coli	E. coli	E. coli	E. coli	E. coli			E. coli
N	E. coli	E. coli	E. coli	E. coli	E. coli	E. coli	E. coli	E. coli	E. coli			E. coli
O	E. coli	E. coli	E. coli	E. coli	E. coli	E. coli	E. coli	E. coli	E. coli			E. coli
P	P. aeruginosa 50071	P. aeruginosa 50071	P. aeruginosa 50071	P. aeruginosa 50071	P. aeruginosa 50071	P. aeruginosa 50071	P. aeruginosa 50071	P. aeruginosa 50071	P. aeruginosa 50071			P. aeruginosa 50071
Q	P. aeruginosa 50071	P. aeruginosa 50071	P. aeruginosa 50071	P. aeruginosa 50071	P. aeruginosa 50071	P. aeruginosa 50071	P. aeruginosa 50071	P. aeruginosa 50071	P. aeruginosa 50071			P. aeruginosa 50071
R	P. aeruginosa 50071	P. aeruginosa 50071	P. aeruginosa 50071	P. aeruginosa 50071	P. aeruginosa 50071	P. aeruginosa 50071	P. aeruginosa 50071	P. aeruginosa 50071	P. aeruginosa 50071			P. aeruginosa 50071
S	S. epidermidis	S. epidermidis	S. epidermidis	S. epidermidis	S. epidermidis	S. epidermidis	S. epidermidis	S. epidermidis	S. epidermidis			S. epidermidis
T	S. epidermidis	S. epidermidis	S. epidermidis	S. epidermidis	S. epidermidis	S. epidermidis	S. epidermidis	S. epidermidis	S. epidermidis			S. epidermidis
U	S. epidermidis	S. epidermidis	S. epidermidis	S. epidermidis	S. epidermidis	S. epidermidis	S. epidermidis	S. epidermidis	S. epidermidis			S. epidermidis
V	Medium	Medium	Medium	Medium	Medium	Medium	Medium	Medium	Medium			Medium
W	Medium	Medium	Medium	Medium	Medium	Medium	Medium	Medium	Medium			Medium
X	Medium	Medium	Medium	Medium	Medium	Medium	Medium	Medium	Medium			Medium
Y
Z
AA
AB
AC
AD
AE
AF
concentration	1	2	3	4	5	6	7	8	9	10	11	12	13	14	15	16	17	18	19	20	21	22	23	24	25	26	27	28	29	30	31	32	33	34	35	36	37	38	39	40	41	42	43	44	45	46	47	48
A	100	50	25	12.5	6.25	3.125	1.5625	0.78125	0.390625			0
B	100	50	25	12.5	6.25	3.125	1.5625	0.78125	0.390625			0
C	100	50	25	12.5	6.25	3.125	1.5625	0.78125	0.390625			0
D	100	50	25	12.5	6.25	3.125	1.5625	0.78125	0.390625			0
E	100	50	25	12.5	6.25	3.125	1.5625	0.78125	0.390625			0
F	100	50	25	12.5	6.25	3.125	1.5625	0.78125	0.390625			0
G	100	50	25	12.5	6.25	3.125	1.5625	0.78125	0.390625			0
H	100	50	25	12.5	6.25	3.125	1.5625	0.78125	0.390625			0
I	100	50	25	12.5	6.25	3.125	1.5625	0.78125	0.390625			0
J	100	50	25	12.5	6.25	3.125	1.5625	0.78125	0.390625			0
K	100	50	25	12.5	6.25	3.125	1.5625	0.78125	0.390625			0
L	100	50	25	12.5	6.25	3.125	1.5625	0.78125	0.390625			0
M	100	50	25	12.5	6.25	3.125	1.5625	0.78125	0.390625			0
N	100	50	25	12.5	6.25	3.125	1.5625	0.78125	0.390625			0
O	100	50	25	12.5	6.25	3.125	1.5625	0.78125	0.390625			0
P	100	50	25	12.5	6.25	3.125	1.5625	0.78125	0.390625			0
Q	100	50	25	12.5	6.25	3.125	1.5625	0.78125	0.390625			0
R	100	50	25	12.5	6.25	3.125	1.5625	0.78125	0.390625			0
S	100	50	25	12.5	6.25	3.125	1.5625	0.78125	0.390625			0
T	100	50	25	12.5	6.25	3.125	1.5625	0.78125	0.390625			0
U	100	50	25	12.5	6.25	3.125	1.5625	0.78125	0.390625			0
V	100	50	25	12.5	6.25	3.125	1.5625	0.78125	0.390625			0
W	100	50	25	12.5	6.25	3.125	1.5625	0.78125	0.390625			0
X	100	50	25	12.5	6.25	3.125	1.5625	0.78125	0.390625			0
Y
Z
AA
AB
AC
AD
AE
AF
toxin	1	2	3	4	5	6	7	8	9	10	11	12	13	14	15	16	17	18	19	20	21	22	23	24	25	26	27	28	29	30	31	32	33	34	35	36	37	38	39	40	41	42	43	44	45	46	47	48
A	BR416	BR416	BR416	BR416	BR416	BR416	BR416	BR416	BR416			Medium
B	BR416	BR416	BR416	BR416	BR416	BR416	BR416	BR416	BR416			Medium
C	BR416	BR416	BR416	BR416	BR416	BR416	BR416	BR416	BR416			Medium
D	BR416	BR416	BR416	BR416	BR416	BR416	BR416	BR416	BR416			Medium
E	BR416	BR416	BR416	BR416	BR416	BR416	BR416	BR416	BR416			Medium
F	BR416	BR416	BR416	BR416	BR416	BR416	BR416	BR416	BR416			Medium
G	BR416	BR416	BR416	BR416	BR416	BR416	BR416	BR416	BR416			Medium
H	BR416	BR416	BR416	BR416	BR416	BR416	BR416	BR416	BR416			Medium
I	BR416	BR416	BR416	BR416	BR416	BR416	BR416	BR416	BR416			Medium
J	BR416	BR416	BR416	BR416	BR416	BR416	BR416	BR416	BR416			Medium
K	BR416	BR416	BR416	BR416	BR416	BR416	BR416	BR416	BR416			Medium
L	BR416	BR416	BR416	BR416	BR416	BR416	BR416	BR416	BR416			Medium
M	BR416	BR416	BR416	BR416	BR416	BR416	BR416	BR416	BR416			Medium
N	BR416	BR416	BR416	BR416	BR416	BR416	BR416	BR416	BR416			Medium
O	BR416	BR416	BR416	BR416	BR416	BR416	BR416	BR416	BR416			Medium
P	BR416	BR416	BR416	BR416	BR416	BR416	BR416	BR416	BR416			Medium
Q	BR416	BR416	BR416	BR416	BR416	BR416	BR416	BR416	BR416			Medium
R	BR416	BR416	BR416	BR416	BR416	BR416	BR416	BR416	BR416			Medium
S	BR416	BR416	BR416	BR416	BR416	BR416	BR416	BR416	BR416			Medium
T	BR416	BR416	BR416	BR416	BR416	BR416	BR416	BR416	BR416			Medium
U	BR416	BR416	BR416	BR416	BR416	BR416	BR416	BR416	BR416			Medium
V	BR416	BR416	BR416	BR416	BR416	BR416	BR416	BR416	BR416			Medium
W	BR416	BR416	BR416	BR416	BR416	BR416	BR416	BR416	BR416			Medium
X	BR416	BR416	BR416	BR416	BR416	BR416	BR416	BR416	BR416			Medium
Y
Z
AA
AB
AC
AD
AE
AF
read	1	2	3	4	5	6	7	8	9	10	11	12	13	14	15	16	17	18	19	20	21	22	23	24	25	26	27	28	29	30	31	32	33	34	35	36	37	38	39	40	41	42	43	44	45	46	47	48
A	1	1	1	1	1	1	1	1	1			1
B	2	2	2	2	2	2	2	2	2			2
C	3	3	3	3	3	3	3	3	3			3
D	1	1	1	1	1	1	1	1	1			1
E	2	2	2	2	2	2	2	2	2			2
F	3	3	3	3	3	3	3	3	3			3
G	1	1	1	1	1	1	1	1	1			1
H	2	2	2	2	2	2	2	2	2			2
I	3	3	3	3	3	3	3	3	3			3
J	1	1	1	1	1	1	1	1	1			1
K	2	2	2	2	2	2	2	2	2			2
L	3	3	3	3	3	3	3	3	3			3
M	1	1	1	1	1	1	1	1	1			1
N	2	2	2	2	2	2	2	2	2			2
O	3	3	3	3	3	3	3	3	3			3
P	1	1	1	1	1	1	1	1	1			1
Q	2	2	2	2	2	2	2	2	2			2
R	3	3	3	3	3	3	3	3	3			3
S	1	1	1	1	1	1	1	1	1			1
T	2	2	2	2	2	2	2	2	2			2
U	3	3	3	3	3	3	3	3	3			3
V	1	1	1	1	1	1	1	1	1			1
W	2	2	2	2	2	2	2	2	2			2
X	3	3	3	3	3	3	3	3	3			3
Y
Z
AA
AB
AC
AD
AE
AF
well	1	2	3	4	5	6	7	8	9	10	11	12	13	14	15	16	17	18	19	20	21	22	23	24	25	26	27	28	29	30	31	32	33	34	35	36	37	38	39	40	41	42	43	44	45	46	47	48
A	A1	A2	A3	A4	A5	A6	A7	A8	A9			A12
B	A1	A2	A3	A4	A5	A6	A7	A8	A9			A12
C	A1	A2	A3	A4	A5	A6	A7	A8	A9			A12
D	B1	B2	B3	B4	B5	B6	B7	B8	B9			B12
E	B1	B2	B3	B4	B5	B6	B7	B8	B9			B12
F	B1	B2	B3	B4	B5	B6	B7	B8	B9			B12
G	C1	C2	C3	C4	C5	C6	C7	C8	C9			C12
H	C1	C2	C3	C4	C5	C6	C7	C8	C9			C12
I	C1	C2	C3	C4	C5	C6	C7	C8	C9			C12
J	D1	D2	D3	D4	D5	D6	D7	D8	D9			D12
K	D1	D2	D3	D4	D5	D6	D7	D8	D9			D12
L	D1	D2	D3	D4	D5	D6	D7	D8	D9			D12
M	E1	E2	E3	E4	E5	E6	E7	E8	E9			E12
N	E1	E2	E3	E4	E5	E6	E7	E8	E9			E12
O	E1	E2	E3	E4	E5	E6	E7	E8	E9			E12
P	F1	F2	F3	F4	F5	F6	F7	F8	F9			F12
Q	F1	F2	F3	F4	F5	F6	F7	F8	F9			F12
R	F1	F2	F3	F4	F5	F6	F7	F8	F9			F12
S	G1	G2	G3	G4	G5	G6	G7	G8	G9			G12
T	G1	G2	G3	G4	G5	G6	G7	G8	G9			G12
U	G1	G2	G3	G4	G5	G6	G7	G8	G9			G12
V	H1	H2	H3	H4	H5	H6	H7	H8	H9			H12
W	H1	H2	H3	H4	H5	H6	H7	H8	H9			H12
X	H1	H2	H3	H4	H5	H6	H7	H8	H9			H12
Y
Z
AA
AB
AC
AD
AE
AF

## Sheet: MIC_R01_220906_T1
values	1	2	3	4	5	6	7	8	9	10	11	12	13	14	15	16	17	18	19	20	21	22	23	24	25	26	27	28	29	30	31	32	33	34	35	36	37	38	39	40	41	42	43	44	45	46	47	48
A	0.151	0.985	1.078	0.926	1.003	0.993	1.102	0.839	0.929			0.885
B	0.151	0.978	1.078	0.911	1.001	0.991	1.105	0.832	0.936			0.906
C	0.145	0.98	1.087	0.917	1.012	0.999	1.112	0.836	0.948			0.899
D	0.156	0.136	0.098	0.119	0.12	0.117	0.123	0.129	0.128			0.251
E	0.14	0.14	0.098	0.118	0.12	0.117	0.122	0.129	0.128			0.252
F	0.137	0.123	0.089	0.11	0.111	0.108	0.116	0.121	0.121			0.235
G	0.872	0.778	1.003	1.101	1.018	1.141	1.114	0.993	1.089			1.204
H	0.858	0.783	1.002	1.088	1.021	1.129	1.115	0.994	1.089			1.188
I	0.856	0.779	0.99	1.075	1.01	1.117	1.109	0.99	1.082			1.173
J	0.153	0.113	0.11	0.097	0.118	0.211	0.296	0.578	0.633			0.585
K	0.137	0.107	0.106	0.094	0.115	0.21	0.289	0.572	0.623			0.577
L	0.132	0.101	0.101	0.088	0.107	0.201	0.279	0.559	0.603			0.575
M	0.176	0.112	0.386	0.49	0.498	0.499	0.448	0.528	0.533			0.579
N	0.146	0.105	0.374	0.486	0.494	0.493	0.443	0.52	0.523			0.54
O	0.134	0.102	0.37	0.483	0.49	0.485	0.435	0.511	0.512			0.526
P	1.054	1.103	1.176	1.101	1.188	1.078	1.149	1.136	1.162			1.167
Q	1.039	1.101	1.171	1.1	1.189	1.079	1.142	1.135	1.162			1.154
R	1.047	1.102	1.168	1.101	1.187	1.079	1.136	1.128	1.155			1.164
S	0.14	0.113	0.715	0.819	1.233	0.934	0.8	1.12	1.221			1.244
T	0.116	0.1	0.7	0.813	1.208	0.921	0.8	1.095	1.194			1.211
U	0.109	0.097	0.7	0.813	1.191	0.916	0.802	1.083	1.178			1.21
V	0.098	0.103	0.106	0.1	0.097	0.093	0.09	0.092	0.09			0.088
W	0.097	0.092	0.107	0.089	0.085	0.086	0.085	0.085	0.086			0.087
X	0.097	0.09	0.103	0.089	0.085	0.086	0.085	0.085	0.086			0.087
Y
Z
AA
AB
AC
AD
AE
AF
timepoint	1	2	3	4	5	6	7	8	9	10	11	12	13	14	15	16	17	18	19	20	21	22	23	24	25	26	27	28	29	30	31	32	33	34	35	36	37	38	39	40	41	42	43	44	45	46	47	48
A	1	1	1	1	1	1	1	1	1			1
B	1	1	1	1	1	1	1	1	1			1
C	1	1	1	1	1	1	1	1	1			1
D	1	1	1	1	1	1	1	1	1			1
E	1	1	1	1	1	1	1	1	1			1
F	1	1	1	1	1	1	1	1	1			1
G	1	1	1	1	1	1	1	1	1			1
H	1	1	1	1	1	1	1	1	1			1
I	1	1	1	1	1	1	1	1	1			1
J	1	1	1	1	1	1	1	1	1			1
K	1	1	1	1	1	1	1	1	1			1
L	1	1	1	1	1	1	1	1	1			1
M	1	1	1	1	1	1	1	1	1			1
N	1	1	1	1	1	1	1	1	1			1
O	1	1	1	1	1	1	1	1	1			1
P	1	1	1	1	1	1	1	1	1			1
Q	1	1	1	1	1	1	1	1	1			1
R	1	1	1	1	1	1	1	1	1			1
S	1	1	1	1	1	1	1	1	1			1
T	1	1	1	1	1	1	1	1	1			1
U	1	1	1	1	1	1	1	1	1			1
V	1	1	1	1	1	1	1	1	1			1
W	1	1	1	1	1	1	1	1	1			1
X	1	1	1	1	1	1	1	1	1			1
Y
Z
AA
AB
AC
AD
AE
AF
replicate	1	2	3	4	5	6	7	8	9	10	11	12	13	14	15	16	17	18	19	20	21	22	23	24	25	26	27	28	29	30	31	32	33	34	35	36	37	38	39	40	41	42	43	44	45	46	47	48
A	1	1	1	1	1	1	1	1	1			1
B	1	1	1	1	1	1	1	1	1			1
C	1	1	1	1	1	1	1	1	1			1
D	1	1	1	1	1	1	1	1	1			1
E	1	1	1	1	1	1	1	1	1			1
F	1	1	1	1	1	1	1	1	1			1
G	1	1	1	1	1	1	1	1	1			1
H	1	1	1	1	1	1	1	1	1			1
I	1	1	1	1	1	1	1	1	1			1
J	1	1	1	1	1	1	1	1	1			1
K	1	1	1	1	1	1	1	1	1			1
L	1	1	1	1	1	1	1	1	1			1
M	1	1	1	1	1	1	1	1	1			1
N	1	1	1	1	1	1	1	1	1			1
O	1	1	1	1	1	1	1	1	1			1
P	1	1	1	1	1	1	1	1	1			1
Q	1	1	1	1	1	1	1	1	1			1
R	1	1	1	1	1	1	1	1	1			1
S	1	1	1	1	1	1	1	1	1			1
T	1	1	1	1	1	1	1	1	1			1
U	1	1	1	1	1	1	1	1	1			1
V	1	1	1	1	1	1	1	1	1			1
W	1	1	1	1	1	1	1	1	1			1
X	1	1	1	1	1	1	1	1	1			1
Y
Z
AA
AB
AC
AD
AE
AF
strain	1	2	3	4	5	6	7	8	9	10	11	12	13	14	15	16	17	18	19	20	21	22	23	24	25	26	27	28	29	30	31	32	33	34	35	36	37	38	39	40	41	42	43	44	45	46	47	48
A	S. aureus	S. aureus	S. aureus	S. aureus	S. aureus	S. aureus	S. aureus	S. aureus	S. aureus			S. aureus
B	S. aureus	S. aureus	S. aureus	S. aureus	S. aureus	S. aureus	S. aureus	S. aureus	S. aureus			S. aureus
C	S. aureus	S. aureus	S. aureus	S. aureus	S. aureus	S. aureus	S. aureus	S. aureus	S. aureus			S. aureus
D	L. monocytogenes	L. monocytogenes	L. monocytogenes	L. monocytogenes	L. monocytogenes	L. monocytogenes	L. monocytogenes	L. monocytogenes	L. monocytogenes			L. monocytogenes
E	L. monocytogenes	L. monocytogenes	L. monocytogenes	L. monocytogenes	L. monocytogenes	L. monocytogenes	L. monocytogenes	L. monocytogenes	L. monocytogenes			L. monocytogenes
F	L. monocytogenes	L. monocytogenes	L. monocytogenes	L. monocytogenes	L. monocytogenes	L. monocytogenes	L. monocytogenes	L. monocytogenes	L. monocytogenes			L. monocytogenes
G	P. aeruginosa 1117	P. aeruginosa 1117	P. aeruginosa 1117	P. aeruginosa 1117	P. aeruginosa 1117	P. aeruginosa 1117	P. aeruginosa 1117	P. aeruginosa 1117	P. aeruginosa 1117			P. aeruginosa 1117
H	P. aeruginosa 1117	P. aeruginosa 1117	P. aeruginosa 1117	P. aeruginosa 1117	P. aeruginosa 1117	P. aeruginosa 1117	P. aeruginosa 1117	P. aeruginosa 1117	P. aeruginosa 1117			P. aeruginosa 1117
I	P. aeruginosa 1117	P. aeruginosa 1117	P. aeruginosa 1117	P. aeruginosa 1117	P. aeruginosa 1117	P. aeruginosa 1117	P. aeruginosa 1117	P. aeruginosa 1117	P. aeruginosa 1117			P. aeruginosa 1117
J	M. luteus	M. luteus	M. luteus	M. luteus	M. luteus	M. luteus	M. luteus	M. luteus	M. luteus			M. luteus
K	M. luteus	M. luteus	M. luteus	M. luteus	M. luteus	M. luteus	M. luteus	M. luteus	M. luteus			M. luteus
L	M. luteus	M. luteus	M. luteus	M. luteus	M. luteus	M. luteus	M. luteus	M. luteus	M. luteus			M. luteus
M	E. coli	E. coli	E. coli	E. coli	E. coli	E. coli	E. coli	E. coli	E. coli			E. coli
N	E. coli	E. coli	E. coli	E. coli	E. coli	E. coli	E. coli	E. coli	E. coli			E. coli
O	E. coli	E. coli	E. coli	E. coli	E. coli	E. coli	E. coli	E. coli	E. coli			E. coli
P	P. aeruginosa 50071	P. aeruginosa 50071	P. aeruginosa 50071	P. aeruginosa 50071	P. aeruginosa 50071	P. aeruginosa 50071	P. aeruginosa 50071	P. aeruginosa 50071	P. aeruginosa 50071			P. aeruginosa 50071
Q	P. aeruginosa 50071	P. aeruginosa 50071	P. aeruginosa 50071	P. aeruginosa 50071	P. aeruginosa 50071	P. aeruginosa 50071	P. aeruginosa 50071	P. aeruginosa 50071	P. aeruginosa 50071			P. aeruginosa 50071
R	P. aeruginosa 50071	P. aeruginosa 50071	P. aeruginosa 50071	P. aeruginosa 50071	P. aeruginosa 50071	P. aeruginosa 50071	P. aeruginosa 50071	P. aeruginosa 50071	P. aeruginosa 50071			P. aeruginosa 50071
S	S. epidermidis	S. epidermidis	S. epidermidis	S. epidermidis	S. epidermidis	S. epidermidis	S. epidermidis	S. epidermidis	S. epidermidis			S. epidermidis
T	S. epidermidis	S. epidermidis	S. epidermidis	S. epidermidis	S. epidermidis	S. epidermidis	S. epidermidis	S. epidermidis	S. epidermidis			S. epidermidis
U	S. epidermidis	S. epidermidis	S. epidermidis	S. epidermidis	S. epidermidis	S. epidermidis	S. epidermidis	S. epidermidis	S. epidermidis			S. epidermidis
V	Medium	Medium	Medium	Medium	Medium	Medium	Medium	Medium	Medium			Medium
W	Medium	Medium	Medium	Medium	Medium	Medium	Medium	Medium	Medium			Medium
X	Medium	Medium	Medium	Medium	Medium	Medium	Medium	Medium	Medium			Medium
Y
Z
AA
AB
AC
AD
AE
AF
concentration	1	2	3	4	5	6	7	8	9	10	11	12	13	14	15	16	17	18	19	20	21	22	23	24	25	26	27	28	29	30	31	32	33	34	35	36	37	38	39	40	41	42	43	44	45	46	47	48
A	100	50	25	12.5	6.25	3.125	1.5625	0.78125	0.390625			0
B	100	50	25	12.5	6.25	3.125	1.5625	0.78125	0.390625			0
C	100	50	25	12.5	6.25	3.125	1.5625	0.78125	0.390625			0
D	100	50	25	12.5	6.25	3.125	1.5625	0.78125	0.390625			0
E	100	50	25	12.5	6.25	3.125	1.5625	0.78125	0.390625			0
F	100	50	25	12.5	6.25	3.125	1.5625	0.78125	0.390625			0
G	100	50	25	12.5	6.25	3.125	1.5625	0.78125	0.390625			0
H	100	50	25	12.5	6.25	3.125	1.5625	0.78125	0.390625			0
I	100	50	25	12.5	6.25	3.125	1.5625	0.78125	0.390625			0
J	100	50	25	12.5	6.25	3.125	1.5625	0.78125	0.390625			0
K	100	50	25	12.5	6.25	3.125	1.5625	0.78125	0.390625			0
L	100	50	25	12.5	6.25	3.125	1.5625	0.78125	0.390625			0
M	100	50	25	12.5	6.25	3.125	1.5625	0.78125	0.390625			0
N	100	50	25	12.5	6.25	3.125	1.5625	0.78125	0.390625			0
O	100	50	25	12.5	6.25	3.125	1.5625	0.78125	0.390625			0
P	100	50	25	12.5	6.25	3.125	1.5625	0.78125	0.390625			0
Q	100	50	25	12.5	6.25	3.125	1.5625	0.78125	0.390625			0
R	100	50	25	12.5	6.25	3.125	1.5625	0.78125	0.390625			0
S	100	50	25	12.5	6.25	3.125	1.5625	0.78125	0.390625			0
T	100	50	25	12.5	6.25	3.125	1.5625	0.78125	0.390625			0
U	100	50	25	12.5	6.25	3.125	1.5625	0.78125	0.390625			0
V	100	50	25	12.5	6.25	3.125	1.5625	0.78125	0.390625			0
W	100	50	25	12.5	6.25	3.125	1.5625	0.78125	0.390625			0
X	100	50	25	12.5	6.25	3.125	1.5625	0.78125	0.390625			0
Y
Z
AA
AB
AC
AD
AE
AF
toxin	1	2	3	4	5	6	7	8	9	10	11	12	13	14	15	16	17	18	19	20	21	22	23	24	25	26	27	28	29	30	31	32	33	34	35	36	37	38	39	40	41	42	43	44	45	46	47	48
A	BR416	BR416	BR416	BR416	BR416	BR416	BR416	BR416	BR416			Medium
B	BR416	BR416	BR416	BR416	BR416	BR416	BR416	BR416	BR416			Medium
C	BR416	BR416	BR416	BR416	BR416	BR416	BR416	BR416	BR416			Medium
D	BR416	BR416	BR416	BR416	BR416	BR416	BR416	BR416	BR416			Medium
E	BR416	BR416	BR416	BR416	BR416	BR416	BR416	BR416	BR416			Medium
F	BR416	BR416	BR416	BR416	BR416	BR416	BR416	BR416	BR416			Medium
G	BR416	BR416	BR416	BR416	BR416	BR416	BR416	BR416	BR416			Medium
H	BR416	BR416	BR416	BR416	BR416	BR416	BR416	BR416	BR416			Medium
I	BR416	BR416	BR416	BR416	BR416	BR416	BR416	BR416	BR416			Medium
J	BR416	BR416	BR416	BR416	BR416	BR416	BR416	BR416	BR416			Medium
K	BR416	BR416	BR416	BR416	BR416	BR416	BR416	BR416	BR416			Medium
L	BR416	BR416	BR416	BR416	BR416	BR416	BR416	BR416	BR416			Medium
M	BR416	BR416	BR416	BR416	BR416	BR416	BR416	BR416	BR416			Medium
N	BR416	BR416	BR416	BR416	BR416	BR416	BR416	BR416	BR416			Medium
O	BR416	BR416	BR416	BR416	BR416	BR416	BR416	BR416	BR416			Medium
P	BR416	BR416	BR416	BR416	BR416	BR416	BR416	BR416	BR416			Medium
Q	BR416	BR416	BR416	BR416	BR416	BR416	BR416	BR416	BR416			Medium
R	BR416	BR416	BR416	BR416	BR416	BR416	BR416	BR416	BR416			Medium
S	BR416	BR416	BR416	BR416	BR416	BR416	BR416	BR416	BR416			Medium
T	BR416	BR416	BR416	BR416	BR416	BR416	BR416	BR416	BR416			Medium
U	BR416	BR416	BR416	BR416	BR416	BR416	BR416	BR416	BR416			Medium
V	BR416	BR416	BR416	BR416	BR416	BR416	BR416	BR416	BR416			Medium
W	BR416	BR416	BR416	BR416	BR416	BR416	BR416	BR416	BR416			Medium
X	BR416	BR416	BR416	BR416	BR416	BR416	BR416	BR416	BR416			Medium
Y
Z
AA
AB
AC
AD
AE
AF
read	1	2	3	4	5	6	7	8	9	10	11	12	13	14	15	16	17	18	19	20	21	22	23	24	25	26	27	28	29	30	31	32	33	34	35	36	37	38	39	40	41	42	43	44	45	46	47	48
A	1	1	1	1	1	1	1	1	1			1
B	2	2	2	2	2	2	2	2	2			2
C	3	3	3	3	3	3	3	3	3			3
D	1	1	1	1	1	1	1	1	1			1
E	2	2	2	2	2	2	2	2	2			2
F	3	3	3	3	3	3	3	3	3			3
G	1	1	1	1	1	1	1	1	1			1
H	2	2	2	2	2	2	2	2	2			2
I	3	3	3	3	3	3	3	3	3			3
J	1	1	1	1	1	1	1	1	1			1
K	2	2	2	2	2	2	2	2	2			2
L	3	3	3	3	3	3	3	3	3			3
M	1	1	1	1	1	1	1	1	1			1
N	2	2	2	2	2	2	2	2	2			2
O	3	3	3	3	3	3	3	3	3			3
P	1	1	1	1	1	1	1	1	1			1
Q	2	2	2	2	2	2	2	2	2			2
R	3	3	3	3	3	3	3	3	3			3
S	1	1	1	1	1	1	1	1	1			1
T	2	2	2	2	2	2	2	2	2			2
U	3	3	3	3	3	3	3	3	3			3
V	1	1	1	1	1	1	1	1	1			1
W	2	2	2	2	2	2	2	2	2			2
X	3	3	3	3	3	3	3	3	3			3
Y
Z
AA
AB
AC
AD
AE
AF
well	1	2	3	4	5	6	7	8	9	10	11	12	13	14	15	16	17	18	19	20	21	22	23	24	25	26	27	28	29	30	31	32	33	34	35	36	37	38	39	40	41	42	43	44	45	46	47	48
A	A1	A2	A3	A4	A5	A6	A7	A8	A9			A12
B	A1	A2	A3	A4	A5	A6	A7	A8	A9			A12
C	A1	A2	A3	A4	A5	A6	A7	A8	A9			A12
D	B1	B2	B3	B4	B5	B6	B7	B8	B9			B12
E	B1	B2	B3	B4	B5	B6	B7	B8	B9			B12
F	B1	B2	B3	B4	B5	B6	B7	B8	B9			B12
G	C1	C2	C3	C4	C5	C6	C7	C8	C9			C12
H	C1	C2	C3	C4	C5	C6	C7	C8	C9			C12
I	C1	C2	C3	C4	C5	C6	C7	C8	C9			C12
J	D1	D2	D3	D4	D5	D6	D7	D8	D9			D12
K	D1	D2	D3	D4	D5	D6	D7	D8	D9			D12
L	D1	D2	D3	D4	D5	D6	D7	D8	D9			D12
M	E1	E2	E3	E4	E5	E6	E7	E8	E9			E12
N	E1	E2	E3	E4	E5	E6	E7	E8	E9			E12
O	E1	E2	E3	E4	E5	E6	E7	E8	E9			E12
P	F1	F2	F3	F4	F5	F6	F7	F8	F9			F12
Q	F1	F2	F3	F4	F5	F6	F7	F8	F9			F12
R	F1	F2	F3	F4	F5	F6	F7	F8	F9			F12
S	G1	G2	G3	G4	G5	G6	G7	G8	G9			G12
T	G1	G2	G3	G4	G5	G6	G7	G8	G9			G12
U	G1	G2	G3	G4	G5	G6	G7	G8	G9			G12
V	H1	H2	H3	H4	H5	H6	H7	H8	H9			H12
W	H1	H2	H3	H4	H5	H6	H7	H8	H9			H12
X	H1	H2	H3	H4	H5	H6	H7	H8	H9			H12
Y
Z
AA
AB
AC
AD
AE
AF

## Sheet: MIC_R01_220906_T2
values	1	2	3	4	5	6	7	8	9	10	11	12	13	14	15	16	17	18	19	20	21	22	23	24	25	26	27	28	29	30	31	32	33	34	35	36	37	38	39	40	41	42	43	44	45	46	47	48
A	0.148	0.991	1.037	1.083	1.021	1.04	1.014	1.03	1.078			1.076
B	0.156	0.993	1.038	1.074	1.028	1.041	1.027	1.036	1.089			1.081
C	0.129	0.969	1.019	1.059	1.006	1.028	1.016	1.019	1.074			1.053
D	0.158	0.142	0.116	0.142	0.131	0.129	0.131	0.138	0.137			0.198
E	0.14	0.163	0.119	0.145	0.134	0.132	0.135	0.142	0.14			0.2
F	0.121	0.162	0.117	0.143	0.132	0.13	0.133	0.141	0.138			0.194
G	0.59	0.478	0.869	0.6	0.531	0.532	0.633	0.678	0.516			0.515
H	0.584	0.489	0.868	0.601	0.532	0.528	0.666	0.662	0.503			0.541
I	0.562	0.49	0.861	0.598	0.527	0.523	0.688	0.644	0.49			0.547
J	0.182	0.129	0.121	0.111	0.131	0.389	0.368	0.626	0.554			0.718
K	0.176	0.141	0.121	0.112	0.133	0.392	0.368	0.629	0.552			0.723
L	0.15	0.141	0.12	0.11	0.13	0.389	0.364	0.625	0.55			0.709
M	0.223	0.116	0.327	0.455	0.477	0.455	0.391	0.481	0.431			0.466
N	0.215	0.123	0.333	0.459	0.48	0.454	0.391	0.483	0.43			0.457
O	0.165	0.124	0.331	0.457	0.479	0.451	0.389	0.482	0.428			0.433
P	0.725	0.67	0.758	0.627	0.692	0.607	0.73	0.715	0.771			0.697
Q	0.719	0.67	0.757	0.627	0.691	0.606	0.73	0.68	0.728			0.693
R	0.691	0.662	0.752	0.623	0.688	0.603	0.725	0.671	0.697			0.654
S	0.16	0.136	0.842	0.734	0.92	0.78	0.621	0.917	1.019			0.995
T	0.145	0.149	0.834	0.731	0.901	0.777	0.618	0.906	1.01			0.991
U	0.101	0.144	0.817	0.723	0.891	0.765	0.612	0.892	0.994			0.961
V	0.161	0.119	0.113	0.11	0.11	0.108	0.107	0.112	0.108			0.109
W	0.129	0.108	0.104	0.105	0.1	0.094	0.093	0.095	0.098			0.093
X	0.105	0.089	0.086	0.089	0.085	0.086	0.086	0.084	0.086			0.087
Y
Z
AA
AB
AC
AD
AE
AF
timepoint	1	2	3	4	5	6	7	8	9	10	11	12	13	14	15	16	17	18	19	20	21	22	23	24	25	26	27	28	29	30	31	32	33	34	35	36	37	38	39	40	41	42	43	44	45	46	47	48
A	2	2	2	2	2	2	2	2	2			2
B	2	2	2	2	2	2	2	2	2			2
C	2	2	2	2	2	2	2	2	2			2
D	2	2	2	2	2	2	2	2	2			2
E	2	2	2	2	2	2	2	2	2			2
F	2	2	2	2	2	2	2	2	2			2
G	2	2	2	2	2	2	2	2	2			2
H	2	2	2	2	2	2	2	2	2			2
I	2	2	2	2	2	2	2	2	2			2
J	2	2	2	2	2	2	2	2	2			2
K	2	2	2	2	2	2	2	2	2			2
L	2	2	2	2	2	2	2	2	2			2
M	2	2	2	2	2	2	2	2	2			2
N	2	2	2	2	2	2	2	2	2			2
O	2	2	2	2	2	2	2	2	2			2
P	2	2	2	2	2	2	2	2	2			2
Q	2	2	2	2	2	2	2	2	2			2
R	2	2	2	2	2	2	2	2	2			2
S	2	2	2	2	2	2	2	2	2			2
T	2	2	2	2	2	2	2	2	2			2
U	2	2	2	2	2	2	2	2	2			2
V	2	2	2	2	2	2	2	2	2			2
W	2	2	2	2	2	2	2	2	2			2
X	2	2	2	2	2	2	2	2	2			2
Y
Z
AA
AB
AC
AD
AE
AF
replicate	1	2	3	4	5	6	7	8	9	10	11	12	13	14	15	16	17	18	19	20	21	22	23	24	25	26	27	28	29	30	31	32	33	34	35	36	37	38	39	40	41	42	43	44	45	46	47	48
A	1	1	1	1	1	1	1	1	1			1
B	1	1	1	1	1	1	1	1	1			1
C	1	1	1	1	1	1	1	1	1			1
D	1	1	1	1	1	1	1	1	1			1
E	1	1	1	1	1	1	1	1	1			1
F	1	1	1	1	1	1	1	1	1			1
G	1	1	1	1	1	1	1	1	1			1
H	1	1	1	1	1	1	1	1	1			1
I	1	1	1	1	1	1	1	1	1			1
J	1	1	1	1	1	1	1	1	1			1
K	1	1	1	1	1	1	1	1	1			1
L	1	1	1	1	1	1	1	1	1			1
M	1	1	1	1	1	1	1	1	1			1
N	1	1	1	1	1	1	1	1	1			1
O	1	1	1	1	1	1	1	1	1			1
P	1	1	1	1	1	1	1	1	1			1
Q	1	1	1	1	1	1	1	1	1			1
R	1	1	1	1	1	1	1	1	1			1
S	1	1	1	1	1	1	1	1	1			1
T	1	1	1	1	1	1	1	1	1			1
U	1	1	1	1	1	1	1	1	1			1
V	1	1	1	1	1	1	1	1	1			1
W	1	1	1	1	1	1	1	1	1			1
X	1	1	1	1	1	1	1	1	1			1
Y
Z
AA
AB
AC
AD
AE
AF
strain	1	2	3	4	5	6	7	8	9	10	11	12	13	14	15	16	17	18	19	20	21	22	23	24	25	26	27	28	29	30	31	32	33	34	35	36	37	38	39	40	41	42	43	44	45	46	47	48
A	S. aureus	S. aureus	S. aureus	S. aureus	S. aureus	S. aureus	S. aureus	S. aureus	S. aureus			S. aureus
B	S. aureus	S. aureus	S. aureus	S. aureus	S. aureus	S. aureus	S. aureus	S. aureus	S. aureus			S. aureus
C	S. aureus	S. aureus	S. aureus	S. aureus	S. aureus	S. aureus	S. aureus	S. aureus	S. aureus			S. aureus
D	L. monocytogenes	L. monocytogenes	L. monocytogenes	L. monocytogenes	L. monocytogenes	L. monocytogenes	L. monocytogenes	L. monocytogenes	L. monocytogenes			L. monocytogenes
E	L. monocytogenes	L. monocytogenes	L. monocytogenes	L. monocytogenes	L. monocytogenes	L. monocytogenes	L. monocytogenes	L. monocytogenes	L. monocytogenes			L. monocytogenes
F	L. monocytogenes	L. monocytogenes	L. monocytogenes	L. monocytogenes	L. monocytogenes	L. monocytogenes	L. monocytogenes	L. monocytogenes	L. monocytogenes			L. monocytogenes
G	P. aeruginosa 1117	P. aeruginosa 1117	P. aeruginosa 1117	P. aeruginosa 1117	P. aeruginosa 1117	P. aeruginosa 1117	P. aeruginosa 1117	P. aeruginosa 1117	P. aeruginosa 1117			P. aeruginosa 1117
H	P. aeruginosa 1117	P. aeruginosa 1117	P. aeruginosa 1117	P. aeruginosa 1117	P. aeruginosa 1117	P. aeruginosa 1117	P. aeruginosa 1117	P. aeruginosa 1117	P. aeruginosa 1117			P. aeruginosa 1117
I	P. aeruginosa 1117	P. aeruginosa 1117	P. aeruginosa 1117	P. aeruginosa 1117	P. aeruginosa 1117	P. aeruginosa 1117	P. aeruginosa 1117	P. aeruginosa 1117	P. aeruginosa 1117			P. aeruginosa 1117
J	M. luteus	M. luteus	M. luteus	M. luteus	M. luteus	M. luteus	M. luteus	M. luteus	M. luteus			M. luteus
K	M. luteus	M. luteus	M. luteus	M. luteus	M. luteus	M. luteus	M. luteus	M. luteus	M. luteus			M. luteus
L	M. luteus	M. luteus	M. luteus	M. luteus	M. luteus	M. luteus	M. luteus	M. luteus	M. luteus			M. luteus
M	E. coli	E. coli	E. coli	E. coli	E. coli	E. coli	E. coli	E. coli	E. coli			E. coli
N	E. coli	E. coli	E. coli	E. coli	E. coli	E. coli	E. coli	E. coli	E. coli			E. coli
O	E. coli	E. coli	E. coli	E. coli	E. coli	E. coli	E. coli	E. coli	E. coli			E. coli
P	P. aeruginosa 50071	P. aeruginosa 50071	P. aeruginosa 50071	P. aeruginosa 50071	P. aeruginosa 50071	P. aeruginosa 50071	P. aeruginosa 50071	P. aeruginosa 50071	P. aeruginosa 50071			P. aeruginosa 50071
Q	P. aeruginosa 50071	P. aeruginosa 50071	P. aeruginosa 50071	P. aeruginosa 50071	P. aeruginosa 50071	P. aeruginosa 50071	P. aeruginosa 50071	P. aeruginosa 50071	P. aeruginosa 50071			P. aeruginosa 50071
R	P. aeruginosa 50071	P. aeruginosa 50071	P. aeruginosa 50071	P. aeruginosa 50071	P. aeruginosa 50071	P. aeruginosa 50071	P. aeruginosa 50071	P. aeruginosa 50071	P. aeruginosa 50071			P. aeruginosa 50071
S	S. epidermidis	S. epidermidis	S. epidermidis	S. epidermidis	S. epidermidis	S. epidermidis	S. epidermidis	S. epidermidis	S. epidermidis			S. epidermidis
T	S. epidermidis	S. epidermidis	S. epidermidis	S. epidermidis	S. epidermidis	S. epidermidis	S. epidermidis	S. epidermidis	S. epidermidis			S. epidermidis
U	S. epidermidis	S. epidermidis	S. epidermidis	S. epidermidis	S. epidermidis	S. epidermidis	S. epidermidis	S. epidermidis	S. epidermidis			S. epidermidis
V	Medium	Medium	Medium	Medium	Medium	Medium	Medium	Medium	Medium			Medium
W	Medium	Medium	Medium	Medium	Medium	Medium	Medium	Medium	Medium			Medium
X	Medium	Medium	Medium	Medium	Medium	Medium	Medium	Medium	Medium			Medium
Y
Z
AA
AB
AC
AD
AE
AF
concentration	1	2	3	4	5	6	7	8	9	10	11	12	13	14	15	16	17	18	19	20	21	22	23	24	25	26	27	28	29	30	31	32	33	34	35	36	37	38	39	40	41	42	43	44	45	46	47	48
A	100	50	25	12.5	6.25	3.125	1.5625	0.78125	0.390625			0
B	100	50	25	12.5	6.25	3.125	1.5625	0.78125	0.390625			0
C	100	50	25	12.5	6.25	3.125	1.5625	0.78125	0.390625			0
D	100	50	25	12.5	6.25	3.125	1.5625	0.78125	0.390625			0
E	100	50	25	12.5	6.25	3.125	1.5625	0.78125	0.390625			0
F	100	50	25	12.5	6.25	3.125	1.5625	0.78125	0.390625			0
G	100	50	25	12.5	6.25	3.125	1.5625	0.78125	0.390625			0
H	100	50	25	12.5	6.25	3.125	1.5625	0.78125	0.390625			0
I	100	50	25	12.5	6.25	3.125	1.5625	0.78125	0.390625			0
J	100	50	25	12.5	6.25	3.125	1.5625	0.78125	0.390625			0
K	100	50	25	12.5	6.25	3.125	1.5625	0.78125	0.390625			0
L	100	50	25	12.5	6.25	3.125	1.5625	0.78125	0.390625			0
M	100	50	25	12.5	6.25	3.125	1.5625	0.78125	0.390625			0
N	100	50	25	12.5	6.25	3.125	1.5625	0.78125	0.390625			0
O	100	50	25	12.5	6.25	3.125	1.5625	0.78125	0.390625			0
P	100	50	25	12.5	6.25	3.125	1.5625	0.78125	0.390625			0
Q	100	50	25	12.5	6.25	3.125	1.5625	0.78125	0.390625			0
R	100	50	25	12.5	6.25	3.125	1.5625	0.78125	0.390625			0
S	100	50	25	12.5	6.25	3.125	1.5625	0.78125	0.390625			0
T	100	50	25	12.5	6.25	3.125	1.5625	0.78125	0.390625			0
U	100	50	25	12.5	6.25	3.125	1.5625	0.78125	0.390625			0
V	100	50	25	12.5	6.25	3.125	1.5625	0.78125	0.390625			0
W	100	50	25	12.5	6.25	3.125	1.5625	0.78125	0.390625			0
X	100	50	25	12.5	6.25	3.125	1.5625	0.78125	0.390625			0
Y
Z
AA
AB
AC
AD
AE
AF
toxin	1	2	3	4	5	6	7	8	9	10	11	12	13	14	15	16	17	18	19	20	21	22	23	24	25	26	27	28	29	30	31	32	33	34	35	36	37	38	39	40	41	42	43	44	45	46	47	48
A	BR416	BR416	BR416	BR416	BR416	BR416	BR416	BR416	BR416			Medium
B	BR416	BR416	BR416	BR416	BR416	BR416	BR416	BR416	BR416			Medium
C	BR416	BR416	BR416	BR416	BR416	BR416	BR416	BR416	BR416			Medium
D	BR416	BR416	BR416	BR416	BR416	BR416	BR416	BR416	BR416			Medium
E	BR416	BR416	BR416	BR416	BR416	BR416	BR416	BR416	BR416			Medium
F	BR416	BR416	BR416	BR416	BR416	BR416	BR416	BR416	BR416			Medium
G	BR416	BR416	BR416	BR416	BR416	BR416	BR416	BR416	BR416			Medium
H	BR416	BR416	BR416	BR416	BR416	BR416	BR416	BR416	BR416			Medium
I	BR416	BR416	BR416	BR416	BR416	BR416	BR416	BR416	BR416			Medium
J	BR416	BR416	BR416	BR416	BR416	BR416	BR416	BR416	BR416			Medium
K	BR416	BR416	BR416	BR416	BR416	BR416	BR416	BR416	BR416			Medium
L	BR416	BR416	BR416	BR416	BR416	BR416	BR416	BR416	BR416			Medium
M	BR416	BR416	BR416	BR416	BR416	BR416	BR416	BR416	BR416			Medium
N	BR416	BR416	BR416	BR416	BR416	BR416	BR416	BR416	BR416			Medium
O	BR416	BR416	BR416	BR416	BR416	BR416	BR416	BR416	BR416			Medium
P	BR416	BR416	BR416	BR416	BR416	BR416	BR416	BR416	BR416			Medium
Q	BR416	BR416	BR416	BR416	BR416	BR416	BR416	BR416	BR416			Medium
R	BR416	BR416	BR416	BR416	BR416	BR416	BR416	BR416	BR416			Medium
S	BR416	BR416	BR416	BR416	BR416	BR416	BR416	BR416	BR416			Medium
T	BR416	BR416	BR416	BR416	BR416	BR416	BR416	BR416	BR416			Medium
U	BR416	BR416	BR416	BR416	BR416	BR416	BR416	BR416	BR416			Medium
V	BR416	BR416	BR416	BR416	BR416	BR416	BR416	BR416	BR416			Medium
W	BR416	BR416	BR416	BR416	BR416	BR416	BR416	BR416	BR416			Medium
X	BR416	BR416	BR416	BR416	BR416	BR416	BR416	BR416	BR416			Medium
Y
Z
AA
AB
AC
AD
AE
AF
read	1	2	3	4	5	6	7	8	9	10	11	12	13	14	15	16	17	18	19	20	21	22	23	24	25	26	27	28	29	30	31	32	33	34	35	36	37	38	39	40	41	42	43	44	45	46	47	48
A	1	1	1	1	1	1	1	1	1			1
B	2	2	2	2	2	2	2	2	2			2
C	3	3	3	3	3	3	3	3	3			3
D	1	1	1	1	1	1	1	1	1			1
E	2	2	2	2	2	2	2	2	2			2
F	3	3	3	3	3	3	3	3	3			3
G	1	1	1	1	1	1	1	1	1			1
H	2	2	2	2	2	2	2	2	2			2
I	3	3	3	3	3	3	3	3	3			3
J	1	1	1	1	1	1	1	1	1			1
K	2	2	2	2	2	2	2	2	2			2
L	3	3	3	3	3	3	3	3	3			3
M	1	1	1	1	1	1	1	1	1			1
N	2	2	2	2	2	2	2	2	2			2
O	3	3	3	3	3	3	3	3	3			3
P	1	1	1	1	1	1	1	1	1			1
Q	2	2	2	2	2	2	2	2	2			2
R	3	3	3	3	3	3	3	3	3			3
S	1	1	1	1	1	1	1	1	1			1
T	2	2	2	2	2	2	2	2	2			2
U	3	3	3	3	3	3	3	3	3			3
V	1	1	1	1	1	1	1	1	1			1
W	2	2	2	2	2	2	2	2	2			2
X	3	3	3	3	3	3	3	3	3			3
Y
Z
AA
AB
AC
AD
AE
AF
well	1	2	3	4	5	6	7	8	9	10	11	12	13	14	15	16	17	18	19	20	21	22	23	24	25	26	27	28	29	30	31	32	33	34	35	36	37	38	39	40	41	42	43	44	45	46	47	48
A	A1	A2	A3	A4	A5	A6	A7	A8	A9			A12
B	A1	A2	A3	A4	A5	A6	A7	A8	A9			A12
C	A1	A2	A3	A4	A5	A6	A7	A8	A9			A12
D	B1	B2	B3	B4	B5	B6	B7	B8	B9			B12
E	B1	B2	B3	B4	B5	B6	B7	B8	B9			B12
F	B1	B2	B3	B4	B5	B6	B7	B8	B9			B12
G	C1	C2	C3	C4	C5	C6	C7	C8	C9			C12
H	C1	C2	C3	C4	C5	C6	C7	C8	C9			C12
I	C1	C2	C3	C4	C5	C6	C7	C8	C9			C12
J	D1	D2	D3	D4	D5	D6	D7	D8	D9			D12
K	D1	D2	D3	D4	D5	D6	D7	D8	D9			D12
L	D1	D2	D3	D4	D5	D6	D7	D8	D9			D12
M	E1	E2	E3	E4	E5	E6	E7	E8	E9			E12
N	E1	E2	E3	E4	E5	E6	E7	E8	E9			E12
O	E1	E2	E3	E4	E5	E6	E7	E8	E9			E12
P	F1	F2	F3	F4	F5	F6	F7	F8	F9			F12
Q	F1	F2	F3	F4	F5	F6	F7	F8	F9			F12
R	F1	F2	F3	F4	F5	F6	F7	F8	F9			F12
S	G1	G2	G3	G4	G5	G6	G7	G8	G9			G12
T	G1	G2	G3	G4	G5	G6	G7	G8	G9			G12
U	G1	G2	G3	G4	G5	G6	G7	G8	G9			G12
V	H1	H2	H3	H4	H5	H6	H7	H8	H9			H12
W	H1	H2	H3	H4	H5	H6	H7	H8	H9			H12
X	H1	H2	H3	H4	H5	H6	H7	H8	H9			H12
Y
Z
AA
AB
AC
AD
AE
AF

## Sheet: MIC_R02_220906_T0
values	1	2	3	4	5	6	7	8	9	10	11	12	13	14	15	16	17	18	19	20	21	22	23	24	25	26	27	28	29	30	31	32	33	34	35	36	37	38	39	40	41	42	43	44	45	46	47	48
A	0.092	0.092	0.097	0.091	0.088	0.089	0.09	0.09	0.094			0.088
B	0.092	0.092	0.097	0.092	0.088	0.09	0.09	0.091	0.094			0.088
C	0.093	0.091	0.098	0.091	0.088	0.09	0.09	0.091	0.094			0.088
D	0.094	0.09	0.088	0.092	0.089	0.087	0.088	0.087	0.088			0.088
E	0.094	0.091	0.088	0.093	0.089	0.087	0.089	0.087	0.089			0.088
F	0.095	0.091	0.088	0.093	0.089	0.087	0.089	0.087	0.089			0.088
G	0.091	0.093	0.089	0.089	0.088	0.088	0.09	0.088	0.088			0.089
H	0.092	0.094	0.089	0.089	0.088	0.088	0.09	0.088	0.088			0.089
I	0.092	0.094	0.089	0.09	0.088	0.088	0.09	0.088	0.088			0.089
J	0.094	0.095	0.089	0.088	0.088	0.088	0.089	0.093	0.09			0.087
K	0.095	0.095	0.09	0.088	0.088	0.088	0.09	0.093	0.09			0.087
L	0.095	0.095	0.09	0.088	0.088	0.088	0.09	0.093	0.09			0.087
M	0.09	0.091	0.087	0.087	0.087	0.087	0.09	0.087	0.087			0.088
N	0.091	0.091	0.088	0.087	0.087	0.087	0.09	0.088	0.087			0.088
O	0.091	0.091	0.088	0.087	0.087	0.087	0.09	0.087	0.088			0.088
P	0.09	0.088	0.086	0.086	0.086	0.086	0.088	0.088	0.087			0.086
Q	0.09	0.088	0.086	0.086	0.087	0.086	0.089	0.089	0.087			0.087
R	0.09	0.089	0.086	0.087	0.086	0.086	0.089	0.089	0.087			0.086
S	0.091	0.088	0.086	0.087	0.088	0.087	0.086	0.088	0.086			0.087
T	0.091	0.088	0.087	0.087	0.088	0.087	0.087	0.088	0.087			0.087
U	0.091	0.088	0.087	0.087	0.088	0.087	0.087	0.088	0.086			0.087
V	0.089	0.089	0.088	0.089	0.087	0.088	0.087	0.09	0.087			0.085
W	0.089	0.089	0.088	0.09	0.088	0.088	0.087	0.09	0.088			0.085
X	0.089	0.089	0.088	0.09	0.087	0.088	0.087	0.09	0.088			0.086
Y
Z
AA
AB
AC
AD
AE
AF
timepoint	1	2	3	4	5	6	7	8	9	10	11	12	13	14	15	16	17	18	19	20	21	22	23	24	25	26	27	28	29	30	31	32	33	34	35	36	37	38	39	40	41	42	43	44	45	46	47	48
A	0	0	0	0	0	0	0	0	0			0
B	0	0	0	0	0	0	0	0	0			0
C	0	0	0	0	0	0	0	0	0			0
D	0	0	0	0	0	0	0	0	0			0
E	0	0	0	0	0	0	0	0	0			0
F	0	0	0	0	0	0	0	0	0			0
G	0	0	0	0	0	0	0	0	0			0
H	0	0	0	0	0	0	0	0	0			0
I	0	0	0	0	0	0	0	0	0			0
J	0	0	0	0	0	0	0	0	0			0
K	0	0	0	0	0	0	0	0	0			0
L	0	0	0	0	0	0	0	0	0			0
M	0	0	0	0	0	0	0	0	0			0
N	0	0	0	0	0	0	0	0	0			0
O	0	0	0	0	0	0	0	0	0			0
P	0	0	0	0	0	0	0	0	0			0
Q	0	0	0	0	0	0	0	0	0			0
R	0	0	0	0	0	0	0	0	0			0
S	0	0	0	0	0	0	0	0	0			0
T	0	0	0	0	0	0	0	0	0			0
U	0	0	0	0	0	0	0	0	0			0
V	0	0	0	0	0	0	0	0	0			0
W	0	0	0	0	0	0	0	0	0			0
X	0	0	0	0	0	0	0	0	0			0
Y
Z
AA
AB
AC
AD
AE
AF
replicate	1	2	3	4	5	6	7	8	9	10	11	12	13	14	15	16	17	18	19	20	21	22	23	24	25	26	27	28	29	30	31	32	33	34	35	36	37	38	39	40	41	42	43	44	45	46	47	48
A	2	2	2	2	2	2	2	2	2			2
B	2	2	2	2	2	2	2	2	2			2
C	2	2	2	2	2	2	2	2	2			2
D	2	2	2	2	2	2	2	2	2			2
E	2	2	2	2	2	2	2	2	2			2
F	2	2	2	2	2	2	2	2	2			2
G	2	2	2	2	2	2	2	2	2			2
H	2	2	2	2	2	2	2	2	2			2
I	2	2	2	2	2	2	2	2	2			2
J	2	2	2	2	2	2	2	2	2			2
K	2	2	2	2	2	2	2	2	2			2
L	2	2	2	2	2	2	2	2	2			2
M	2	2	2	2	2	2	2	2	2			2
N	2	2	2	2	2	2	2	2	2			2
O	2	2	2	2	2	2	2	2	2			2
P	2	2	2	2	2	2	2	2	2			2
Q	2	2	2	2	2	2	2	2	2			2
R	2	2	2	2	2	2	2	2	2			2
S	2	2	2	2	2	2	2	2	2			2
T	2	2	2	2	2	2	2	2	2			2
U	2	2	2	2	2	2	2	2	2			2
V	2	2	2	2	2	2	2	2	2			2
W	2	2	2	2	2	2	2	2	2			2
X	2	2	2	2	2	2	2	2	2			2
Y
Z
AA
AB
AC
AD
AE
AF
strain	1	2	3	4	5	6	7	8	9	10	11	12	13	14	15	16	17	18	19	20	21	22	23	24	25	26	27	28	29	30	31	32	33	34	35	36	37	38	39	40	41	42	43	44	45	46	47	48
A	S. aureus	S. aureus	S. aureus	S. aureus	S. aureus	S. aureus	S. aureus	S. aureus	S. aureus			S. aureus
B	S. aureus	S. aureus	S. aureus	S. aureus	S. aureus	S. aureus	S. aureus	S. aureus	S. aureus			S. aureus
C	S. aureus	S. aureus	S. aureus	S. aureus	S. aureus	S. aureus	S. aureus	S. aureus	S. aureus			S. aureus
D	L. monocytogenes	L. monocytogenes	L. monocytogenes	L. monocytogenes	L. monocytogenes	L. monocytogenes	L. monocytogenes	L. monocytogenes	L. monocytogenes			L. monocytogenes
E	L. monocytogenes	L. monocytogenes	L. monocytogenes	L. monocytogenes	L. monocytogenes	L. monocytogenes	L. monocytogenes	L. monocytogenes	L. monocytogenes			L. monocytogenes
F	L. monocytogenes	L. monocytogenes	L. monocytogenes	L. monocytogenes	L. monocytogenes	L. monocytogenes	L. monocytogenes	L. monocytogenes	L. monocytogenes			L. monocytogenes
G	P. aeruginosa 1117	P. aeruginosa 1117	P. aeruginosa 1117	P. aeruginosa 1117	P. aeruginosa 1117	P. aeruginosa 1117	P. aeruginosa 1117	P. aeruginosa 1117	P. aeruginosa 1117			P. aeruginosa 1117
H	P. aeruginosa 1117	P. aeruginosa 1117	P. aeruginosa 1117	P. aeruginosa 1117	P. aeruginosa 1117	P. aeruginosa 1117	P. aeruginosa 1117	P. aeruginosa 1117	P. aeruginosa 1117			P. aeruginosa 1117
I	P. aeruginosa 1117	P. aeruginosa 1117	P. aeruginosa 1117	P. aeruginosa 1117	P. aeruginosa 1117	P. aeruginosa 1117	P. aeruginosa 1117	P. aeruginosa 1117	P. aeruginosa 1117			P. aeruginosa 1117
J	M. luteus	M. luteus	M. luteus	M. luteus	M. luteus	M. luteus	M. luteus	M. luteus	M. luteus			M. luteus
K	M. luteus	M. luteus	M. luteus	M. luteus	M. luteus	M. luteus	M. luteus	M. luteus	M. luteus			M. luteus
L	M. luteus	M. luteus	M. luteus	M. luteus	M. luteus	M. luteus	M. luteus	M. luteus	M. luteus			M. luteus
M	E. coli	E. coli	E. coli	E. coli	E. coli	E. coli	E. coli	E. coli	E. coli			E. coli
N	E. coli	E. coli	E. coli	E. coli	E. coli	E. coli	E. coli	E. coli	E. coli			E. coli
O	E. coli	E. coli	E. coli	E. coli	E. coli	E. coli	E. coli	E. coli	E. coli			E. coli
P	P. aeruginosa 50071	P. aeruginosa 50071	P. aeruginosa 50071	P. aeruginosa 50071	P. aeruginosa 50071	P. aeruginosa 50071	P. aeruginosa 50071	P. aeruginosa 50071	P. aeruginosa 50071			P. aeruginosa 50071
Q	P. aeruginosa 50071	P. aeruginosa 50071	P. aeruginosa 50071	P. aeruginosa 50071	P. aeruginosa 50071	P. aeruginosa 50071	P. aeruginosa 50071	P. aeruginosa 50071	P. aeruginosa 50071			P. aeruginosa 50071
R	P. aeruginosa 50071	P. aeruginosa 50071	P. aeruginosa 50071	P. aeruginosa 50071	P. aeruginosa 50071	P. aeruginosa 50071	P. aeruginosa 50071	P. aeruginosa 50071	P. aeruginosa 50071			P. aeruginosa 50071
S	S. epidermidis	S. epidermidis	S. epidermidis	S. epidermidis	S. epidermidis	S. epidermidis	S. epidermidis	S. epidermidis	S. epidermidis			S. epidermidis
T	S. epidermidis	S. epidermidis	S. epidermidis	S. epidermidis	S. epidermidis	S. epidermidis	S. epidermidis	S. epidermidis	S. epidermidis			S. epidermidis
U	S. epidermidis	S. epidermidis	S. epidermidis	S. epidermidis	S. epidermidis	S. epidermidis	S. epidermidis	S. epidermidis	S. epidermidis			S. epidermidis
V	Medium	Medium	Medium	Medium	Medium	Medium	Medium	Medium	Medium			Medium
W	Medium	Medium	Medium	Medium	Medium	Medium	Medium	Medium	Medium			Medium
X	Medium	Medium	Medium	Medium	Medium	Medium	Medium	Medium	Medium			Medium
Y
Z
AA
AB
AC
AD
AE
AF
concentration	1	2	3	4	5	6	7	8	9	10	11	12	13	14	15	16	17	18	19	20	21	22	23	24	25	26	27	28	29	30	31	32	33	34	35	36	37	38	39	40	41	42	43	44	45	46	47	48
A	100	50	25	12.5	6.25	3.125	1.5625	0.78125	0.390625			0
B	100	50	25	12.5	6.25	3.125	1.5625	0.78125	0.390625			0
C	100	50	25	12.5	6.25	3.125	1.5625	0.78125	0.390625			0
D	100	50	25	12.5	6.25	3.125	1.5625	0.78125	0.390625			0
E	100	50	25	12.5	6.25	3.125	1.5625	0.78125	0.390625			0
F	100	50	25	12.5	6.25	3.125	1.5625	0.78125	0.390625			0
G	100	50	25	12.5	6.25	3.125	1.5625	0.78125	0.390625			0
H	100	50	25	12.5	6.25	3.125	1.5625	0.78125	0.390625			0
I	100	50	25	12.5	6.25	3.125	1.5625	0.78125	0.390625			0
J	100	50	25	12.5	6.25	3.125	1.5625	0.78125	0.390625			0
K	100	50	25	12.5	6.25	3.125	1.5625	0.78125	0.390625			0
L	100	50	25	12.5	6.25	3.125	1.5625	0.78125	0.390625			0
M	100	50	25	12.5	6.25	3.125	1.5625	0.78125	0.390625			0
N	100	50	25	12.5	6.25	3.125	1.5625	0.78125	0.390625			0
O	100	50	25	12.5	6.25	3.125	1.5625	0.78125	0.390625			0
P	100	50	25	12.5	6.25	3.125	1.5625	0.78125	0.390625			0
Q	100	50	25	12.5	6.25	3.125	1.5625	0.78125	0.390625			0
R	100	50	25	12.5	6.25	3.125	1.5625	0.78125	0.390625			0
S	100	50	25	12.5	6.25	3.125	1.5625	0.78125	0.390625			0
T	100	50	25	12.5	6.25	3.125	1.5625	0.78125	0.390625			0
U	100	50	25	12.5	6.25	3.125	1.5625	0.78125	0.390625			0
V	100	50	25	12.5	6.25	3.125	1.5625	0.78125	0.390625			0
W	100	50	25	12.5	6.25	3.125	1.5625	0.78125	0.390625			0
X	100	50	25	12.5	6.25	3.125	1.5625	0.78125	0.390625			0
Y
Z
AA
AB
AC
AD
AE
AF
toxin	1	2	3	4	5	6	7	8	9	10	11	12	13	14	15	16	17	18	19	20	21	22	23	24	25	26	27	28	29	30	31	32	33	34	35	36	37	38	39	40	41	42	43	44	45	46	47	48
A	BR416	BR416	BR416	BR416	BR416	BR416	BR416	BR416	BR416			Medium
B	BR416	BR416	BR416	BR416	BR416	BR416	BR416	BR416	BR416			Medium
C	BR416	BR416	BR416	BR416	BR416	BR416	BR416	BR416	BR416			Medium
D	BR416	BR416	BR416	BR416	BR416	BR416	BR416	BR416	BR416			Medium
E	BR416	BR416	BR416	BR416	BR416	BR416	BR416	BR416	BR416			Medium
F	BR416	BR416	BR416	BR416	BR416	BR416	BR416	BR416	BR416			Medium
G	BR416	BR416	BR416	BR416	BR416	BR416	BR416	BR416	BR416			Medium
H	BR416	BR416	BR416	BR416	BR416	BR416	BR416	BR416	BR416			Medium
I	BR416	BR416	BR416	BR416	BR416	BR416	BR416	BR416	BR416			Medium
J	BR416	BR416	BR416	BR416	BR416	BR416	BR416	BR416	BR416			Medium
K	BR416	BR416	BR416	BR416	BR416	BR416	BR416	BR416	BR416			Medium
L	BR416	BR416	BR416	BR416	BR416	BR416	BR416	BR416	BR416			Medium
M	BR416	BR416	BR416	BR416	BR416	BR416	BR416	BR416	BR416			Medium
N	BR416	BR416	BR416	BR416	BR416	BR416	BR416	BR416	BR416			Medium
O	BR416	BR416	BR416	BR416	BR416	BR416	BR416	BR416	BR416			Medium
P	BR416	BR416	BR416	BR416	BR416	BR416	BR416	BR416	BR416			Medium
Q	BR416	BR416	BR416	BR416	BR416	BR416	BR416	BR416	BR416			Medium
R	BR416	BR416	BR416	BR416	BR416	BR416	BR416	BR416	BR416			Medium
S	BR416	BR416	BR416	BR416	BR416	BR416	BR416	BR416	BR416			Medium
T	BR416	BR416	BR416	BR416	BR416	BR416	BR416	BR416	BR416			Medium
U	BR416	BR416	BR416	BR416	BR416	BR416	BR416	BR416	BR416			Medium
V	BR416	BR416	BR416	BR416	BR416	BR416	BR416	BR416	BR416			Medium
W	BR416	BR416	BR416	BR416	BR416	BR416	BR416	BR416	BR416			Medium
X	BR416	BR416	BR416	BR416	BR416	BR416	BR416	BR416	BR416			Medium
Y
Z
AA
AB
AC
AD
AE
AF
read	1	2	3	4	5	6	7	8	9	10	11	12	13	14	15	16	17	18	19	20	21	22	23	24	25	26	27	28	29	30	31	32	33	34	35	36	37	38	39	40	41	42	43	44	45	46	47	48
A	1	1	1	1	1	1	1	1	1			1
B	2	2	2	2	2	2	2	2	2			2
C	3	3	3	3	3	3	3	3	3			3
D	1	1	1	1	1	1	1	1	1			1
E	2	2	2	2	2	2	2	2	2			2
F	3	3	3	3	3	3	3	3	3			3
G	1	1	1	1	1	1	1	1	1			1
H	2	2	2	2	2	2	2	2	2			2
I	3	3	3	3	3	3	3	3	3			3
J	1	1	1	1	1	1	1	1	1			1
K	2	2	2	2	2	2	2	2	2			2
L	3	3	3	3	3	3	3	3	3			3
M	1	1	1	1	1	1	1	1	1			1
N	2	2	2	2	2	2	2	2	2			2
O	3	3	3	3	3	3	3	3	3			3
P	1	1	1	1	1	1	1	1	1			1
Q	2	2	2	2	2	2	2	2	2			2
R	3	3	3	3	3	3	3	3	3			3
S	1	1	1	1	1	1	1	1	1			1
T	2	2	2	2	2	2	2	2	2			2
U	3	3	3	3	3	3	3	3	3			3
V	1	1	1	1	1	1	1	1	1			1
W	2	2	2	2	2	2	2	2	2			2
X	3	3	3	3	3	3	3	3	3			3
Y
Z
AA
AB
AC
AD
AE
AF
well	1	2	3	4	5	6	7	8	9	10	11	12	13	14	15	16	17	18	19	20	21	22	23	24	25	26	27	28	29	30	31	32	33	34	35	36	37	38	39	40	41	42	43	44	45	46	47	48
A	A1	A2	A3	A4	A5	A6	A7	A8	A9			A12
B	A1	A2	A3	A4	A5	A6	A7	A8	A9			A12
C	A1	A2	A3	A4	A5	A6	A7	A8	A9			A12
D	B1	B2	B3	B4	B5	B6	B7	B8	B9			B12
E	B1	B2	B3	B4	B5	B6	B7	B8	B9			B12
F	B1	B2	B3	B4	B5	B6	B7	B8	B9			B12
G	C1	C2	C3	C4	C5	C6	C7	C8	C9			C12
H	C1	C2	C3	C4	C5	C6	C7	C8	C9			C12
I	C1	C2	C3	C4	C5	C6	C7	C8	C9			C12
J	D1	D2	D3	D4	D5	D6	D7	D8	D9			D12
K	D1	D2	D3	D4	D5	D6	D7	D8	D9			D12
L	D1	D2	D3	D4	D5	D6	D7	D8	D9			D12
M	E1	E2	E3	E4	E5	E6	E7	E8	E9			E12
N	E1	E2	E3	E4	E5	E6	E7	E8	E9			E12
O	E1	E2	E3	E4	E5	E6	E7	E8	E9			E12
P	F1	F2	F3	F4	F5	F6	F7	F8	F9			F12
Q	F1	F2	F3	F4	F5	F6	F7	F8	F9			F12
R	F1	F2	F3	F4	F5	F6	F7	F8	F9			F12
S	G1	G2	G3	G4	G5	G6	G7	G8	G9			G12
T	G1	G2	G3	G4	G5	G6	G7	G8	G9			G12
U	G1	G2	G3	G4	G5	G6	G7	G8	G9			G12
V	H1	H2	H3	H4	H5	H6	H7	H8	H9			H12
W	H1	H2	H3	H4	H5	H6	H7	H8	H9			H12
X	H1	H2	H3	H4	H5	H6	H7	H8	H9			H12
Y
Z
AA
AB
AC
AD
AE
AF

## Sheet: MIC_R02_220906_T1
values	1	2	3	4	5	6	7	8	9	10	11	12	13	14	15	16	17	18	19	20	21	22	23	24	25	26	27	28	29	30	31	32	33	34	35	36	37	38	39	40	41	42	43	44	45	46	47	48
A	0.148	0.958	1.025	1.013	1.089	1.063	0.996	1.001	0.99			0.967
B	0.132	0.958	1.004	1.007	1.091	1.064	0.995	1.004	0.988			0.965
C	0.123	0.936	0.978	0.991	1.073	1.044	0.978	0.989	0.976			0.968
D	0.146	0.135	0.134	0.139	0.138	0.141	0.143	0.22	0.205			0.136
E	0.143	0.142	0.144	0.144	0.14	0.142	0.147	0.224	0.21			0.137
F	0.117	0.137	0.14	0.14	0.137	0.14	0.145	0.221	0.206			0.113
G	0.865	0.848	0.904	1.099	1.069	1.044	0.912	1.209	1.083			0.771
H	0.859	0.855	0.901	1.142	1.057	1.072	0.906	1.199	1.088			0.774
I	0.837	0.848	0.867	1.147	1.052	1.073	0.904	1.197	1.087			0.746
J	0.149	0.156	0.124	0.133	0.135	0.268	0.326	0.526	0.502			0.616
K	0.135	0.16	0.125	0.135	0.138	0.276	0.306	0.537	0.497			0.617
L	0.114	0.154	0.121	0.131	0.134	0.273	0.3	0.532	0.491			0.592
M	0.143	0.129	0.4	0.53	0.476	0.603	0.575	0.611	0.53			0.499
N	0.129	0.132	0.406	0.535	0.464	0.611	0.574	0.595	0.532			0.492
O	0.108	0.133	0.406	0.535	0.46	0.61	0.57	0.589	0.529			0.47
P	1.098	1.154	1.16	1.158	1.123	1.137	1.146	1.17	1.102			1.147
Q	1.08	1.154	1.163	1.16	1.125	1.143	1.147	1.171	1.1			1.142
R	1.059	1.142	1.161	1.159	1.122	1.145	1.145	1.17	1.102			1.105
S	0.158	0.134	0.741	0.835	1.275	1.249	0.942	0.915	1.377			1.213
T	0.143	0.136	0.745	0.835	1.253	1.223	0.942	0.916	1.36			1.172
U	0.125	0.124	0.738	0.829	1.236	1.205	0.939	0.913	1.337			1.132
V	0.105	0.113	0.14	0.118	0.114	0.112	0.115	0.117	0.134			0.115
W	0.09	0.108	0.131	0.116	0.113	0.111	0.113	0.115	0.12			0.098
X	0.09	0.087	0.097	0.099	0.097	0.093	0.092	0.086	0.087			0.088
Y
Z
AA
AB
AC
AD
AE
AF
timepoint	1	2	3	4	5	6	7	8	9	10	11	12	13	14	15	16	17	18	19	20	21	22	23	24	25	26	27	28	29	30	31	32	33	34	35	36	37	38	39	40	41	42	43	44	45	46	47	48
A	1	1	1	1	1	1	1	1	1			1
B	1	1	1	1	1	1	1	1	1			1
C	1	1	1	1	1	1	1	1	1			1
D	1	1	1	1	1	1	1	1	1			1
E	1	1	1	1	1	1	1	1	1			1
F	1	1	1	1	1	1	1	1	1			1
G	1	1	1	1	1	1	1	1	1			1
H	1	1	1	1	1	1	1	1	1			1
I	1	1	1	1	1	1	1	1	1			1
J	1	1	1	1	1	1	1	1	1			1
K	1	1	1	1	1	1	1	1	1			1
L	1	1	1	1	1	1	1	1	1			1
M	1	1	1	1	1	1	1	1	1			1
N	1	1	1	1	1	1	1	1	1			1
O	1	1	1	1	1	1	1	1	1			1
P	1	1	1	1	1	1	1	1	1			1
Q	1	1	1	1	1	1	1	1	1			1
R	1	1	1	1	1	1	1	1	1			1
S	1	1	1	1	1	1	1	1	1			1
T	1	1	1	1	1	1	1	1	1			1
U	1	1	1	1	1	1	1	1	1			1
V	1	1	1	1	1	1	1	1	1			1
W	1	1	1	1	1	1	1	1	1			1
X	1	1	1	1	1	1	1	1	1			1
Y
Z
AA
AB
AC
AD
AE
AF
replicate	1	2	3	4	5	6	7	8	9	10	11	12	13	14	15	16	17	18	19	20	21	22	23	24	25	26	27	28	29	30	31	32	33	34	35	36	37	38	39	40	41	42	43	44	45	46	47	48
A	2	2	2	2	2	2	2	2	2			2
B	2	2	2	2	2	2	2	2	2			2
C	2	2	2	2	2	2	2	2	2			2
D	2	2	2	2	2	2	2	2	2			2
E	2	2	2	2	2	2	2	2	2			2
F	2	2	2	2	2	2	2	2	2			2
G	2	2	2	2	2	2	2	2	2			2
H	2	2	2	2	2	2	2	2	2			2
I	2	2	2	2	2	2	2	2	2			2
J	2	2	2	2	2	2	2	2	2			2
K	2	2	2	2	2	2	2	2	2			2
L	2	2	2	2	2	2	2	2	2			2
M	2	2	2	2	2	2	2	2	2			2
N	2	2	2	2	2	2	2	2	2			2
O	2	2	2	2	2	2	2	2	2			2
P	2	2	2	2	2	2	2	2	2			2
Q	2	2	2	2	2	2	2	2	2			2
R	2	2	2	2	2	2	2	2	2			2
S	2	2	2	2	2	2	2	2	2			2
T	2	2	2	2	2	2	2	2	2			2
U	2	2	2	2	2	2	2	2	2			2
V	2	2	2	2	2	2	2	2	2			2
W	2	2	2	2	2	2	2	2	2			2
X	2	2	2	2	2	2	2	2	2			2
Y
Z
AA
AB
AC
AD
AE
AF
strain	1	2	3	4	5	6	7	8	9	10	11	12	13	14	15	16	17	18	19	20	21	22	23	24	25	26	27	28	29	30	31	32	33	34	35	36	37	38	39	40	41	42	43	44	45	46	47	48
A	S. aureus	S. aureus	S. aureus	S. aureus	S. aureus	S. aureus	S. aureus	S. aureus	S. aureus			S. aureus
B	S. aureus	S. aureus	S. aureus	S. aureus	S. aureus	S. aureus	S. aureus	S. aureus	S. aureus			S. aureus
C	S. aureus	S. aureus	S. aureus	S. aureus	S. aureus	S. aureus	S. aureus	S. aureus	S. aureus			S. aureus
D	L. monocytogenes	L. monocytogenes	L. monocytogenes	L. monocytogenes	L. monocytogenes	L. monocytogenes	L. monocytogenes	L. monocytogenes	L. monocytogenes			L. monocytogenes
E	L. monocytogenes	L. monocytogenes	L. monocytogenes	L. monocytogenes	L. monocytogenes	L. monocytogenes	L. monocytogenes	L. monocytogenes	L. monocytogenes			L. monocytogenes
F	L. monocytogenes	L. monocytogenes	L. monocytogenes	L. monocytogenes	L. monocytogenes	L. monocytogenes	L. monocytogenes	L. monocytogenes	L. monocytogenes			L. monocytogenes
G	P. aeruginosa 1117	P. aeruginosa 1117	P. aeruginosa 1117	P. aeruginosa 1117	P. aeruginosa 1117	P. aeruginosa 1117	P. aeruginosa 1117	P. aeruginosa 1117	P. aeruginosa 1117			P. aeruginosa 1117
H	P. aeruginosa 1117	P. aeruginosa 1117	P. aeruginosa 1117	P. aeruginosa 1117	P. aeruginosa 1117	P. aeruginosa 1117	P. aeruginosa 1117	P. aeruginosa 1117	P. aeruginosa 1117			P. aeruginosa 1117
I	P. aeruginosa 1117	P. aeruginosa 1117	P. aeruginosa 1117	P. aeruginosa 1117	P. aeruginosa 1117	P. aeruginosa 1117	P. aeruginosa 1117	P. aeruginosa 1117	P. aeruginosa 1117			P. aeruginosa 1117
J	M. luteus	M. luteus	M. luteus	M. luteus	M. luteus	M. luteus	M. luteus	M. luteus	M. luteus			M. luteus
K	M. luteus	M. luteus	M. luteus	M. luteus	M. luteus	M. luteus	M. luteus	M. luteus	M. luteus			M. luteus
L	M. luteus	M. luteus	M. luteus	M. luteus	M. luteus	M. luteus	M. luteus	M. luteus	M. luteus			M. luteus
M	E. coli	E. coli	E. coli	E. coli	E. coli	E. coli	E. coli	E. coli	E. coli			E. coli
N	E. coli	E. coli	E. coli	E. coli	E. coli	E. coli	E. coli	E. coli	E. coli			E. coli
O	E. coli	E. coli	E. coli	E. coli	E. coli	E. coli	E. coli	E. coli	E. coli			E. coli
P	P. aeruginosa 50071	P. aeruginosa 50071	P. aeruginosa 50071	P. aeruginosa 50071	P. aeruginosa 50071	P. aeruginosa 50071	P. aeruginosa 50071	P. aeruginosa 50071	P. aeruginosa 50071			P. aeruginosa 50071
Q	P. aeruginosa 50071	P. aeruginosa 50071	P. aeruginosa 50071	P. aeruginosa 50071	P. aeruginosa 50071	P. aeruginosa 50071	P. aeruginosa 50071	P. aeruginosa 50071	P. aeruginosa 50071			P. aeruginosa 50071
R	P. aeruginosa 50071	P. aeruginosa 50071	P. aeruginosa 50071	P. aeruginosa 50071	P. aeruginosa 50071	P. aeruginosa 50071	P. aeruginosa 50071	P. aeruginosa 50071	P. aeruginosa 50071			P. aeruginosa 50071
S	S. epidermidis	S. epidermidis	S. epidermidis	S. epidermidis	S. epidermidis	S. epidermidis	S. epidermidis	S. epidermidis	S. epidermidis			S. epidermidis
T	S. epidermidis	S. epidermidis	S. epidermidis	S. epidermidis	S. epidermidis	S. epidermidis	S. epidermidis	S. epidermidis	S. epidermidis			S. epidermidis
U	S. epidermidis	S. epidermidis	S. epidermidis	S. epidermidis	S. epidermidis	S. epidermidis	S. epidermidis	S. epidermidis	S. epidermidis			S. epidermidis
V	Medium	Medium	Medium	Medium	Medium	Medium	Medium	Medium	Medium			Medium
W	Medium	Medium	Medium	Medium	Medium	Medium	Medium	Medium	Medium			Medium
X	Medium	Medium	Medium	Medium	Medium	Medium	Medium	Medium	Medium			Medium
Y
Z
AA
AB
AC
AD
AE
AF
concentration	1	2	3	4	5	6	7	8	9	10	11	12	13	14	15	16	17	18	19	20	21	22	23	24	25	26	27	28	29	30	31	32	33	34	35	36	37	38	39	40	41	42	43	44	45	46	47	48
A	100	50	25	12.5	6.25	3.125	1.5625	0.78125	0.390625			0
B	100	50	25	12.5	6.25	3.125	1.5625	0.78125	0.390625			0
C	100	50	25	12.5	6.25	3.125	1.5625	0.78125	0.390625			0
D	100	50	25	12.5	6.25	3.125	1.5625	0.78125	0.390625			0
E	100	50	25	12.5	6.25	3.125	1.5625	0.78125	0.390625			0
F	100	50	25	12.5	6.25	3.125	1.5625	0.78125	0.390625			0
G	100	50	25	12.5	6.25	3.125	1.5625	0.78125	0.390625			0
H	100	50	25	12.5	6.25	3.125	1.5625	0.78125	0.390625			0
I	100	50	25	12.5	6.25	3.125	1.5625	0.78125	0.390625			0
J	100	50	25	12.5	6.25	3.125	1.5625	0.78125	0.390625			0
K	100	50	25	12.5	6.25	3.125	1.5625	0.78125	0.390625			0
L	100	50	25	12.5	6.25	3.125	1.5625	0.78125	0.390625			0
M	100	50	25	12.5	6.25	3.125	1.5625	0.78125	0.390625			0
N	100	50	25	12.5	6.25	3.125	1.5625	0.78125	0.390625			0
O	100	50	25	12.5	6.25	3.125	1.5625	0.78125	0.390625			0
P	100	50	25	12.5	6.25	3.125	1.5625	0.78125	0.390625			0
Q	100	50	25	12.5	6.25	3.125	1.5625	0.78125	0.390625			0
R	100	50	25	12.5	6.25	3.125	1.5625	0.78125	0.390625			0
S	100	50	25	12.5	6.25	3.125	1.5625	0.78125	0.390625			0
T	100	50	25	12.5	6.25	3.125	1.5625	0.78125	0.390625			0
U	100	50	25	12.5	6.25	3.125	1.5625	0.78125	0.390625			0
V	100	50	25	12.5	6.25	3.125	1.5625	0.78125	0.390625			0
W	100	50	25	12.5	6.25	3.125	1.5625	0.78125	0.390625			0
X	100	50	25	12.5	6.25	3.125	1.5625	0.78125	0.390625			0
Y
Z
AA
AB
AC
AD
AE
AF
toxin	1	2	3	4	5	6	7	8	9	10	11	12	13	14	15	16	17	18	19	20	21	22	23	24	25	26	27	28	29	30	31	32	33	34	35	36	37	38	39	40	41	42	43	44	45	46	47	48
A	BR416	BR416	BR416	BR416	BR416	BR416	BR416	BR416	BR416			Medium
B	BR416	BR416	BR416	BR416	BR416	BR416	BR416	BR416	BR416			Medium
C	BR416	BR416	BR416	BR416	BR416	BR416	BR416	BR416	BR416			Medium
D	BR416	BR416	BR416	BR416	BR416	BR416	BR416	BR416	BR416			Medium
E	BR416	BR416	BR416	BR416	BR416	BR416	BR416	BR416	BR416			Medium
F	BR416	BR416	BR416	BR416	BR416	BR416	BR416	BR416	BR416			Medium
G	BR416	BR416	BR416	BR416	BR416	BR416	BR416	BR416	BR416			Medium
H	BR416	BR416	BR416	BR416	BR416	BR416	BR416	BR416	BR416			Medium
I	BR416	BR416	BR416	BR416	BR416	BR416	BR416	BR416	BR416			Medium
J	BR416	BR416	BR416	BR416	BR416	BR416	BR416	BR416	BR416			Medium
K	BR416	BR416	BR416	BR416	BR416	BR416	BR416	BR416	BR416			Medium
L	BR416	BR416	BR416	BR416	BR416	BR416	BR416	BR416	BR416			Medium
M	BR416	BR416	BR416	BR416	BR416	BR416	BR416	BR416	BR416			Medium
N	BR416	BR416	BR416	BR416	BR416	BR416	BR416	BR416	BR416			Medium
O	BR416	BR416	BR416	BR416	BR416	BR416	BR416	BR416	BR416			Medium
P	BR416	BR416	BR416	BR416	BR416	BR416	BR416	BR416	BR416			Medium
Q	BR416	BR416	BR416	BR416	BR416	BR416	BR416	BR416	BR416			Medium
R	BR416	BR416	BR416	BR416	BR416	BR416	BR416	BR416	BR416			Medium
S	BR416	BR416	BR416	BR416	BR416	BR416	BR416	BR416	BR416			Medium
T	BR416	BR416	BR416	BR416	BR416	BR416	BR416	BR416	BR416			Medium
U	BR416	BR416	BR416	BR416	BR416	BR416	BR416	BR416	BR416			Medium
V	BR416	BR416	BR416	BR416	BR416	BR416	BR416	BR416	BR416			Medium
W	BR416	BR416	BR416	BR416	BR416	BR416	BR416	BR416	BR416			Medium
X	BR416	BR416	BR416	BR416	BR416	BR416	BR416	BR416	BR416			Medium
Y
Z
AA
AB
AC
AD
AE
AF
read	1	2	3	4	5	6	7	8	9	10	11	12	13	14	15	16	17	18	19	20	21	22	23	24	25	26	27	28	29	30	31	32	33	34	35	36	37	38	39	40	41	42	43	44	45	46	47	48
A	1	1	1	1	1	1	1	1	1			1
B	2	2	2	2	2	2	2	2	2			2
C	3	3	3	3	3	3	3	3	3			3
D	1	1	1	1	1	1	1	1	1			1
E	2	2	2	2	2	2	2	2	2			2
F	3	3	3	3	3	3	3	3	3			3
G	1	1	1	1	1	1	1	1	1			1
H	2	2	2	2	2	2	2	2	2			2
I	3	3	3	3	3	3	3	3	3			3
J	1	1	1	1	1	1	1	1	1			1
K	2	2	2	2	2	2	2	2	2			2
L	3	3	3	3	3	3	3	3	3			3
M	1	1	1	1	1	1	1	1	1			1
N	2	2	2	2	2	2	2	2	2			2
O	3	3	3	3	3	3	3	3	3			3
P	1	1	1	1	1	1	1	1	1			1
Q	2	2	2	2	2	2	2	2	2			2
R	3	3	3	3	3	3	3	3	3			3
S	1	1	1	1	1	1	1	1	1			1
T	2	2	2	2	2	2	2	2	2			2
U	3	3	3	3	3	3	3	3	3			3
V	1	1	1	1	1	1	1	1	1			1
W	2	2	2	2	2	2	2	2	2			2
X	3	3	3	3	3	3	3	3	3			3
Y
Z
AA
AB
AC
AD
AE
AF
well	1	2	3	4	5	6	7	8	9	10	11	12	13	14	15	16	17	18	19	20	21	22	23	24	25	26	27	28	29	30	31	32	33	34	35	36	37	38	39	40	41	42	43	44	45	46	47	48
A	A1	A2	A3	A4	A5	A6	A7	A8	A9			A12
B	A1	A2	A3	A4	A5	A6	A7	A8	A9			A12
C	A1	A2	A3	A4	A5	A6	A7	A8	A9			A12
D	B1	B2	B3	B4	B5	B6	B7	B8	B9			B12
E	B1	B2	B3	B4	B5	B6	B7	B8	B9			B12
F	B1	B2	B3	B4	B5	B6	B7	B8	B9			B12
G	C1	C2	C3	C4	C5	C6	C7	C8	C9			C12
H	C1	C2	C3	C4	C5	C6	C7	C8	C9			C12
I	C1	C2	C3	C4	C5	C6	C7	C8	C9			C12
J	D1	D2	D3	D4	D5	D6	D7	D8	D9			D12
K	D1	D2	D3	D4	D5	D6	D7	D8	D9			D12
L	D1	D2	D3	D4	D5	D6	D7	D8	D9			D12
M	E1	E2	E3	E4	E5	E6	E7	E8	E9			E12
N	E1	E2	E3	E4	E5	E6	E7	E8	E9			E12
O	E1	E2	E3	E4	E5	E6	E7	E8	E9			E12
P	F1	F2	F3	F4	F5	F6	F7	F8	F9			F12
Q	F1	F2	F3	F4	F5	F6	F7	F8	F9			F12
R	F1	F2	F3	F4	F5	F6	F7	F8	F9			F12
S	G1	G2	G3	G4	G5	G6	G7	G8	G9			G12
T	G1	G2	G3	G4	G5	G6	G7	G8	G9			G12
U	G1	G2	G3	G4	G5	G6	G7	G8	G9			G12
V	H1	H2	H3	H4	H5	H6	H7	H8	H9			H12
W	H1	H2	H3	H4	H5	H6	H7	H8	H9			H12
X	H1	H2	H3	H4	H5	H6	H7	H8	H9			H12
Y
Z
AA
AB
AC
AD
AE
AF

## Sheet: MIC_R02_220906_T2
values	1	2	3	4	5	6	7	8	9	10	11	12	13	14	15	16	17	18	19	20	21	22	23	24	25	26	27	28	29	30	31	32	33	34	35	36	37	38	39	40	41	42	43	44	45	46	47	48
A	0.129	0.956	1.043	1.029	0.978	0.988	1.015	1.008	1.018			0.97
B	0.141	0.957	1.036	1.023	0.985	0.982	1.013	1.009	1.031			0.984
C	0.146	0.967	1.044	1.025	0.997	0.988	1.008	1.006	1.032			0.995
D	0.15	0.122	0.13	0.113	0.117	0.122	0.122	0.146	0.135			0.116
E	0.14	0.125	0.129	0.114	0.118	0.123	0.124	0.147	0.135			0.112
F	0.132	0.125	0.121	0.099	0.102	0.107	0.111	0.133	0.119			0.102
G	0.551	0.548	0.458	0.548	0.562	0.475	0.404	0.542	0.527			0.376
H	0.535	0.548	0.455	0.545	0.565	0.486	0.403	0.54	0.525			0.374
I	0.533	0.53	0.431	0.528	0.546	0.481	0.422	0.526	0.515			0.354
J	0.181	0.138	0.104	0.109	0.112	0.46	0.435	0.602	0.521			0.115
K	0.171	0.139	0.103	0.106	0.109	0.458	0.433	0.596	0.515			0.114
L	0.176	0.114	0.088	0.088	0.099	0.448	0.421	0.586	0.503			0.094
M	0.153	0.115	0.248	0.468	0.287	0.501	0.493	0.376	0.439			0.474
N	0.149	0.117	0.25	0.469	0.281	0.503	0.493	0.371	0.438			0.476
O	0.129	0.105	0.232	0.463	0.273	0.499	0.484	0.363	0.43			0.465
P	0.719	0.665	0.719	0.667	0.609	0.635	0.635	0.673	0.612			0.639
Q	0.703	0.662	0.71	0.662	0.605	0.631	0.634	0.678	0.614			0.619
R	0.682	0.644	0.71	0.647	0.599	0.624	0.625	0.663	0.595			0.599
S	0.157	0.158	1.216	0.685	0.818	0.717	0.643	0.731	0.858			0.728
T	0.132	0.163	1.209	0.684	0.817	0.711	0.639	0.723	0.848			0.715
U	0.121	0.144	1.186	0.67	0.807	0.704	0.627	0.71	0.825			0.718
V	0.091	0.114	0.124	0.109	0.105	0.099	0.096	0.107	0.113			0.103
W	0.088	0.093	0.106	0.097	0.089	0.086	0.086	0.089	0.087			0.09
X	0.089	0.088	0.087	0.087	0.087	0.086	0.086	0.089	0.087			0.09
Y
Z
AA
AB
AC
AD
AE
AF
timepoint	1	2	3	4	5	6	7	8	9	10	11	12	13	14	15	16	17	18	19	20	21	22	23	24	25	26	27	28	29	30	31	32	33	34	35	36	37	38	39	40	41	42	43	44	45	46	47	48
A	2	2	2	2	2	2	2	2	2			2
B	2	2	2	2	2	2	2	2	2			2
C	2	2	2	2	2	2	2	2	2			2
D	2	2	2	2	2	2	2	2	2			2
E	2	2	2	2	2	2	2	2	2			2
F	2	2	2	2	2	2	2	2	2			2
G	2	2	2	2	2	2	2	2	2			2
H	2	2	2	2	2	2	2	2	2			2
I	2	2	2	2	2	2	2	2	2			2
J	2	2	2	2	2	2	2	2	2			2
K	2	2	2	2	2	2	2	2	2			2
L	2	2	2	2	2	2	2	2	2			2
M	2	2	2	2	2	2	2	2	2			2
N	2	2	2	2	2	2	2	2	2			2
O	2	2	2	2	2	2	2	2	2			2
P	2	2	2	2	2	2	2	2	2			2
Q	2	2	2	2	2	2	2	2	2			2
R	2	2	2	2	2	2	2	2	2			2
S	2	2	2	2	2	2	2	2	2			2
T	2	2	2	2	2	2	2	2	2			2
U	2	2	2	2	2	2	2	2	2			2
V	2	2	2	2	2	2	2	2	2			2
W	2	2	2	2	2	2	2	2	2			2
X	2	2	2	2	2	2	2	2	2			2
Y
Z
AA
AB
AC
AD
AE
AF
replicate	1	2	3	4	5	6	7	8	9	10	11	12	13	14	15	16	17	18	19	20	21	22	23	24	25	26	27	28	29	30	31	32	33	34	35	36	37	38	39	40	41	42	43	44	45	46	47	48
A	2	2	2	2	2	2	2	2	2			2
B	2	2	2	2	2	2	2	2	2			2
C	2	2	2	2	2	2	2	2	2			2
D	2	2	2	2	2	2	2	2	2			2
E	2	2	2	2	2	2	2	2	2			2
F	2	2	2	2	2	2	2	2	2			2
G	2	2	2	2	2	2	2	2	2			2
H	2	2	2	2	2	2	2	2	2			2
I	2	2	2	2	2	2	2	2	2			2
J	2	2	2	2	2	2	2	2	2			2
K	2	2	2	2	2	2	2	2	2			2
L	2	2	2	2	2	2	2	2	2			2
M	2	2	2	2	2	2	2	2	2			2
N	2	2	2	2	2	2	2	2	2			2
O	2	2	2	2	2	2	2	2	2			2
P	2	2	2	2	2	2	2	2	2			2
Q	2	2	2	2	2	2	2	2	2			2
R	2	2	2	2	2	2	2	2	2			2
S	2	2	2	2	2	2	2	2	2			2
T	2	2	2	2	2	2	2	2	2			2
U	2	2	2	2	2	2	2	2	2			2
V	2	2	2	2	2	2	2	2	2			2
W	2	2	2	2	2	2	2	2	2			2
X	2	2	2	2	2	2	2	2	2			2
Y
Z
AA
AB
AC
AD
AE
AF
strain	1	2	3	4	5	6	7	8	9	10	11	12	13	14	15	16	17	18	19	20	21	22	23	24	25	26	27	28	29	30	31	32	33	34	35	36	37	38	39	40	41	42	43	44	45	46	47	48
A	S. aureus	S. aureus	S. aureus	S. aureus	S. aureus	S. aureus	S. aureus	S. aureus	S. aureus			S. aureus
B	S. aureus	S. aureus	S. aureus	S. aureus	S. aureus	S. aureus	S. aureus	S. aureus	S. aureus			S. aureus
C	S. aureus	S. aureus	S. aureus	S. aureus	S. aureus	S. aureus	S. aureus	S. aureus	S. aureus			S. aureus
D	L. monocytogenes	L. monocytogenes	L. monocytogenes	L. monocytogenes	L. monocytogenes	L. monocytogenes	L. monocytogenes	L. monocytogenes	L. monocytogenes			L. monocytogenes
E	L. monocytogenes	L. monocytogenes	L. monocytogenes	L. monocytogenes	L. monocytogenes	L. monocytogenes	L. monocytogenes	L. monocytogenes	L. monocytogenes			L. monocytogenes
F	L. monocytogenes	L. monocytogenes	L. monocytogenes	L. monocytogenes	L. monocytogenes	L. monocytogenes	L. monocytogenes	L. monocytogenes	L. monocytogenes			L. monocytogenes
G	P. aeruginosa 1117	P. aeruginosa 1117	P. aeruginosa 1117	P. aeruginosa 1117	P. aeruginosa 1117	P. aeruginosa 1117	P. aeruginosa 1117	P. aeruginosa 1117	P. aeruginosa 1117			P. aeruginosa 1117
H	P. aeruginosa 1117	P. aeruginosa 1117	P. aeruginosa 1117	P. aeruginosa 1117	P. aeruginosa 1117	P. aeruginosa 1117	P. aeruginosa 1117	P. aeruginosa 1117	P. aeruginosa 1117			P. aeruginosa 1117
I	P. aeruginosa 1117	P. aeruginosa 1117	P. aeruginosa 1117	P. aeruginosa 1117	P. aeruginosa 1117	P. aeruginosa 1117	P. aeruginosa 1117	P. aeruginosa 1117	P. aeruginosa 1117			P. aeruginosa 1117
J	M. luteus	M. luteus	M. luteus	M. luteus	M. luteus	M. luteus	M. luteus	M. luteus	M. luteus			M. luteus
K	M. luteus	M. luteus	M. luteus	M. luteus	M. luteus	M. luteus	M. luteus	M. luteus	M. luteus			M. luteus
L	M. luteus	M. luteus	M. luteus	M. luteus	M. luteus	M. luteus	M. luteus	M. luteus	M. luteus			M. luteus
M	E. coli	E. coli	E. coli	E. coli	E. coli	E. coli	E. coli	E. coli	E. coli			E. coli
N	E. coli	E. coli	E. coli	E. coli	E. coli	E. coli	E. coli	E. coli	E. coli			E. coli
O	E. coli	E. coli	E. coli	E. coli	E. coli	E. coli	E. coli	E. coli	E. coli			E. coli
P	P. aeruginosa 50071	P. aeruginosa 50071	P. aeruginosa 50071	P. aeruginosa 50071	P. aeruginosa 50071	P. aeruginosa 50071	P. aeruginosa 50071	P. aeruginosa 50071	P. aeruginosa 50071			P. aeruginosa 50071
Q	P. aeruginosa 50071	P. aeruginosa 50071	P. aeruginosa 50071	P. aeruginosa 50071	P. aeruginosa 50071	P. aeruginosa 50071	P. aeruginosa 50071	P. aeruginosa 50071	P. aeruginosa 50071			P. aeruginosa 50071
R	P. aeruginosa 50071	P. aeruginosa 50071	P. aeruginosa 50071	P. aeruginosa 50071	P. aeruginosa 50071	P. aeruginosa 50071	P. aeruginosa 50071	P. aeruginosa 50071	P. aeruginosa 50071			P. aeruginosa 50071
S	S. epidermidis	S. epidermidis	S. epidermidis	S. epidermidis	S. epidermidis	S. epidermidis	S. epidermidis	S. epidermidis	S. epidermidis			S. epidermidis
T	S. epidermidis	S. epidermidis	S. epidermidis	S. epidermidis	S. epidermidis	S. epidermidis	S. epidermidis	S. epidermidis	S. epidermidis			S. epidermidis
U	S. epidermidis	S. epidermidis	S. epidermidis	S. epidermidis	S. epidermidis	S. epidermidis	S. epidermidis	S. epidermidis	S. epidermidis			S. epidermidis
V	Medium	Medium	Medium	Medium	Medium	Medium	Medium	Medium	Medium			Medium
W	Medium	Medium	Medium	Medium	Medium	Medium	Medium	Medium	Medium			Medium
X	Medium	Medium	Medium	Medium	Medium	Medium	Medium	Medium	Medium			Medium
Y
Z
AA
AB
AC
AD
AE
AF
concentration	1	2	3	4	5	6	7	8	9	10	11	12	13	14	15	16	17	18	19	20	21	22	23	24	25	26	27	28	29	30	31	32	33	34	35	36	37	38	39	40	41	42	43	44	45	46	47	48
A	100	50	25	12.5	6.25	3.125	1.5625	0.78125	0.390625			0
B	100	50	25	12.5	6.25	3.125	1.5625	0.78125	0.390625			0
C	100	50	25	12.5	6.25	3.125	1.5625	0.78125	0.390625			0
D	100	50	25	12.5	6.25	3.125	1.5625	0.78125	0.390625			0
E	100	50	25	12.5	6.25	3.125	1.5625	0.78125	0.390625			0
F	100	50	25	12.5	6.25	3.125	1.5625	0.78125	0.390625			0
G	100	50	25	12.5	6.25	3.125	1.5625	0.78125	0.390625			0
H	100	50	25	12.5	6.25	3.125	1.5625	0.78125	0.390625			0
I	100	50	25	12.5	6.25	3.125	1.5625	0.78125	0.390625			0
J	100	50	25	12.5	6.25	3.125	1.5625	0.78125	0.390625			0
K	100	50	25	12.5	6.25	3.125	1.5625	0.78125	0.390625			0
L	100	50	25	12.5	6.25	3.125	1.5625	0.78125	0.390625			0
M	100	50	25	12.5	6.25	3.125	1.5625	0.78125	0.390625			0
N	100	50	25	12.5	6.25	3.125	1.5625	0.78125	0.390625			0
O	100	50	25	12.5	6.25	3.125	1.5625	0.78125	0.390625			0
P	100	50	25	12.5	6.25	3.125	1.5625	0.78125	0.390625			0
Q	100	50	25	12.5	6.25	3.125	1.5625	0.78125	0.390625			0
R	100	50	25	12.5	6.25	3.125	1.5625	0.78125	0.390625			0
S	100	50	25	12.5	6.25	3.125	1.5625	0.78125	0.390625			0
T	100	50	25	12.5	6.25	3.125	1.5625	0.78125	0.390625			0
U	100	50	25	12.5	6.25	3.125	1.5625	0.78125	0.390625			0
V	100	50	25	12.5	6.25	3.125	1.5625	0.78125	0.390625			0
W	100	50	25	12.5	6.25	3.125	1.5625	0.78125	0.390625			0
X	100	50	25	12.5	6.25	3.125	1.5625	0.78125	0.390625			0
Y
Z
AA
AB
AC
AD
AE
AF
toxin	1	2	3	4	5	6	7	8	9	10	11	12	13	14	15	16	17	18	19	20	21	22	23	24	25	26	27	28	29	30	31	32	33	34	35	36	37	38	39	40	41	42	43	44	45	46	47	48
A	BR416	BR416	BR416	BR416	BR416	BR416	BR416	BR416	BR416			Medium
B	BR416	BR416	BR416	BR416	BR416	BR416	BR416	BR416	BR416			Medium
C	BR416	BR416	BR416	BR416	BR416	BR416	BR416	BR416	BR416			Medium
D	BR416	BR416	BR416	BR416	BR416	BR416	BR416	BR416	BR416			Medium
E	BR416	BR416	BR416	BR416	BR416	BR416	BR416	BR416	BR416			Medium
F	BR416	BR416	BR416	BR416	BR416	BR416	BR416	BR416	BR416			Medium
G	BR416	BR416	BR416	BR416	BR416	BR416	BR416	BR416	BR416			Medium
H	BR416	BR416	BR416	BR416	BR416	BR416	BR416	BR416	BR416			Medium
I	BR416	BR416	BR416	BR416	BR416	BR416	BR416	BR416	BR416			Medium
J	BR416	BR416	BR416	BR416	BR416	BR416	BR416	BR416	BR416			Medium
K	BR416	BR416	BR416	BR416	BR416	BR416	BR416	BR416	BR416			Medium
L	BR416	BR416	BR416	BR416	BR416	BR416	BR416	BR416	BR416			Medium
M	BR416	BR416	BR416	BR416	BR416	BR416	BR416	BR416	BR416			Medium
N	BR416	BR416	BR416	BR416	BR416	BR416	BR416	BR416	BR416			Medium
O	BR416	BR416	BR416	BR416	BR416	BR416	BR416	BR416	BR416			Medium
P	BR416	BR416	BR416	BR416	BR416	BR416	BR416	BR416	BR416			Medium
Q	BR416	BR416	BR416	BR416	BR416	BR416	BR416	BR416	BR416			Medium
R	BR416	BR416	BR416	BR416	BR416	BR416	BR416	BR416	BR416			Medium
S	BR416	BR416	BR416	BR416	BR416	BR416	BR416	BR416	BR416			Medium
T	BR416	BR416	BR416	BR416	BR416	BR416	BR416	BR416	BR416			Medium
U	BR416	BR416	BR416	BR416	BR416	BR416	BR416	BR416	BR416			Medium
V	BR416	BR416	BR416	BR416	BR416	BR416	BR416	BR416	BR416			Medium
W	BR416	BR416	BR416	BR416	BR416	BR416	BR416	BR416	BR416			Medium
X	BR416	BR416	BR416	BR416	BR416	BR416	BR416	BR416	BR416			Medium
Y
Z
AA
AB
AC
AD
AE
AF
read	1	2	3	4	5	6	7	8	9	10	11	12	13	14	15	16	17	18	19	20	21	22	23	24	25	26	27	28	29	30	31	32	33	34	35	36	37	38	39	40	41	42	43	44	45	46	47	48
A	1	1	1	1	1	1	1	1	1			1
B	2	2	2	2	2	2	2	2	2			2
C	3	3	3	3	3	3	3	3	3			3
D	1	1	1	1	1	1	1	1	1			1
E	2	2	2	2	2	2	2	2	2			2
F	3	3	3	3	3	3	3	3	3			3
G	1	1	1	1	1	1	1	1	1			1
H	2	2	2	2	2	2	2	2	2			2
I	3	3	3	3	3	3	3	3	3			3
J	1	1	1	1	1	1	1	1	1			1
K	2	2	2	2	2	2	2	2	2			2
L	3	3	3	3	3	3	3	3	3			3
M	1	1	1	1	1	1	1	1	1			1
N	2	2	2	2	2	2	2	2	2			2
O	3	3	3	3	3	3	3	3	3			3
P	1	1	1	1	1	1	1	1	1			1
Q	2	2	2	2	2	2	2	2	2			2
R	3	3	3	3	3	3	3	3	3			3
S	1	1	1	1	1	1	1	1	1			1
T	2	2	2	2	2	2	2	2	2			2
U	3	3	3	3	3	3	3	3	3			3
V	1	1	1	1	1	1	1	1	1			1
W	2	2	2	2	2	2	2	2	2			2
X	3	3	3	3	3	3	3	3	3			3
Y
Z
AA
AB
AC
AD
AE
AF
well	1	2	3	4	5	6	7	8	9	10	11	12	13	14	15	16	17	18	19	20	21	22	23	24	25	26	27	28	29	30	31	32	33	34	35	36	37	38	39	40	41	42	43	44	45	46	47	48
A	A1	A2	A3	A4	A5	A6	A7	A8	A9			A12
B	A1	A2	A3	A4	A5	A6	A7	A8	A9			A12
C	A1	A2	A3	A4	A5	A6	A7	A8	A9			A12
D	B1	B2	B3	B4	B5	B6	B7	B8	B9			B12
E	B1	B2	B3	B4	B5	B6	B7	B8	B9			B12
F	B1	B2	B3	B4	B5	B6	B7	B8	B9			B12
G	C1	C2	C3	C4	C5	C6	C7	C8	C9			C12
H	C1	C2	C3	C4	C5	C6	C7	C8	C9			C12
I	C1	C2	C3	C4	C5	C6	C7	C8	C9			C12
J	D1	D2	D3	D4	D5	D6	D7	D8	D9			D12
K	D1	D2	D3	D4	D5	D6	D7	D8	D9			D12
L	D1	D2	D3	D4	D5	D6	D7	D8	D9			D12
M	E1	E2	E3	E4	E5	E6	E7	E8	E9			E12
N	E1	E2	E3	E4	E5	E6	E7	E8	E9			E12
O	E1	E2	E3	E4	E5	E6	E7	E8	E9			E12
P	F1	F2	F3	F4	F5	F6	F7	F8	F9			F12
Q	F1	F2	F3	F4	F5	F6	F7	F8	F9			F12
R	F1	F2	F3	F4	F5	F6	F7	F8	F9			F12
S	G1	G2	G3	G4	G5	G6	G7	G8	G9			G12
T	G1	G2	G3	G4	G5	G6	G7	G8	G9			G12
U	G1	G2	G3	G4	G5	G6	G7	G8	G9			G12
V	H1	H2	H3	H4	H5	H6	H7	H8	H9			H12
W	H1	H2	H3	H4	H5	H6	H7	H8	H9			H12
X	H1	H2	H3	H4	H5	H6	H7	H8	H9			H12
Y
Z
AA
AB
AC
AD
AE
AF

## Sheet: MIC_R03_220908_T0
values	1	2	3	4	5	6	7	8	9	10	11	12	13	14	15	16	17	18	19	20	21	22	23	24	25	26	27	28	29	30	31	32	33	34	35	36	37	38	39	40	41	42	43	44	45	46	47	48
A	0.093	0.089	0.089	0.088	0.088	0.087	0.087	0.088	0.087			0.086
B	0.094	0.089	0.098	0.089	0.087	0.087	0.087	0.087	0.087			0.088
C	0.095	0.092	0.09	0.091	0.088	0.089	0.088	0.089	0.089			0.09
D	0.094	0.092	0.088	0.088	0.088	0.089	0.087	0.087	0.089			0.094
E	0.092	0.089	0.088	0.087	0.087	0.087	0.087	0.086	0.087			0.087
F	0.093	0.09	0.088	0.087	0.099	0.087	0.087	0.087	0.087			0.087
G	0.092	0.089	0.088	0.087	0.087	0.104	0.086	0.086	0.086			0.089
H	0.087	0.096	0.089	0.088	0.088	0.088	0.086	0.085	0.086			0.087
I
J
K
L
M
N
O
P
Q
R
S
T
U
V
W
X
Y
Z
AA
AB
AC
AD
AE
AF
timepoint	1	2	3	4	5	6	7	8	9	10	11	12	13	14	15	16	17	18	19	20	21	22	23	24	25	26	27	28	29	30	31	32	33	34	35	36	37	38	39	40	41	42	43	44	45	46	47	48
A	0	0	0	0	0	0	0	0	0			0
B	0	0	0	0	0	0	0	0	0			0
C	0	0	0	0	0	0	0	0	0			0
D	0	0	0	0	0	0	0	0	0			0
E	0	0	0	0	0	0	0	0	0			0
F	0	0	0	0	0	0	0	0	0			0
G	0	0	0	0	0	0	0	0	0			0
H	0	0	0	0	0	0	0	0	0			0
I
J
K
L
M
N
O
P
Q
R
S
T
U
V
W
X
Y
Z
AA
AB
AC
AD
AE
AF
replicate	1	2	3	4	5	6	7	8	9	10	11	12	13	14	15	16	17	18	19	20	21	22	23	24	25	26	27	28	29	30	31	32	33	34	35	36	37	38	39	40	41	42	43	44	45	46	47	48
A	3	3	3	3	3	3	3	3	3			3
B	3	3	3	3	3	3	3	3	3			3
C	3	3	3	3	3	3	3	3	3			3
D	3	3	3	3	3	3	3	3	3			3
E	3	3	3	3	3	3	3	3	3			3
F	3	3	3	3	3	3	3	3	3			3
G	3	3	3	3	3	3	3	3	3			3
H	3	3	3	3	3	3	3	3	3			3
I
J
K
L
M
N
O
P
Q
R
S
T
U
V
W
X
Y
Z
AA
AB
AC
AD
AE
AF
strain	1	2	3	4	5	6	7	8	9	10	11	12	13	14	15	16	17	18	19	20	21	22	23	24	25	26	27	28	29	30	31	32	33	34	35	36	37	38	39	40	41	42	43	44	45	46	47	48
A	S. aureus	S. aureus	S. aureus	S. aureus	S. aureus	S. aureus	S. aureus	S. aureus	S. aureus			S. aureus
B	L. monocytogenes	L. monocytogenes	L. monocytogenes	L. monocytogenes	L. monocytogenes	L. monocytogenes	L. monocytogenes	L. monocytogenes	L. monocytogenes			L. monocytogenes
C	P. aeruginosa 1117	P. aeruginosa 1117	P. aeruginosa 1117	P. aeruginosa 1117	P. aeruginosa 1117	P. aeruginosa 1117	P. aeruginosa 1117	P. aeruginosa 1117	P. aeruginosa 1117			P. aeruginosa 1117
D	M. luteus	M. luteus	M. luteus	M. luteus	M. luteus	M. luteus	M. luteus	M. luteus	M. luteus			M. luteus
E	E. coli	E. coli	E. coli	E. coli	E. coli	E. coli	E. coli	E. coli	E. coli			E. coli
F	P. aeruginosa 50071	P. aeruginosa 50071	P. aeruginosa 50071	P. aeruginosa 50071	P. aeruginosa 50071	P. aeruginosa 50071	P. aeruginosa 50071	P. aeruginosa 50071	P. aeruginosa 50071			P. aeruginosa 50071
G	S. epidermidis	S. epidermidis	S. epidermidis	S. epidermidis	S. epidermidis	S. epidermidis	S. epidermidis	S. epidermidis	S. epidermidis			S. epidermidis
H	Medium	Medium	Medium	Medium	Medium	Medium	Medium	Medium	Medium			Medium
I
J
K
L
M
N
O
P
Q
R
S
T
U
V
W
X
Y
Z
AA
AB
AC
AD
AE
AF
concentration	1	2	3	4	5	6	7	8	9	10	11	12	13	14	15	16	17	18	19	20	21	22	23	24	25	26	27	28	29	30	31	32	33	34	35	36	37	38	39	40	41	42	43	44	45	46	47	48
A	100	50	25	12.5	6.25	3.125	1.5625	0.78125	0.390625			0
B	100	50	25	12.5	6.25	3.125	1.5625	0.78125	0.390625			0
C	100	50	25	12.5	6.25	3.125	1.5625	0.78125	0.390625			0
D	100	50	25	12.5	6.25	3.125	1.5625	0.78125	0.390625			0
E	100	50	25	12.5	6.25	3.125	1.5625	0.78125	0.390625			0
F	100	50	25	12.5	6.25	3.125	1.5625	0.78125	0.390625			0
G	100	50	25	12.5	6.25	3.125	1.5625	0.78125	0.390625			0
H	100	50	25	12.5	6.25	3.125	1.5625	0.78125	0.390625			0
I
J
K
L
M
N
O
P
Q
R
S
T
U
V
W
X
Y
Z
AA
AB
AC
AD
AE
AF
toxin	1	2	3	4	5	6	7	8	9	10	11	12	13	14	15	16	17	18	19	20	21	22	23	24	25	26	27	28	29	30	31	32	33	34	35	36	37	38	39	40	41	42	43	44	45	46	47	48
A	BR416	BR416	BR416	BR416	BR416	BR416	BR416	BR416	BR416			Medium
B	BR416	BR416	BR416	BR416	BR416	BR416	BR416	BR416	BR416			Medium
C	BR416	BR416	BR416	BR416	BR416	BR416	BR416	BR416	BR416			Medium
D	BR416	BR416	BR416	BR416	BR416	BR416	BR416	BR416	BR416			Medium
E	BR416	BR416	BR416	BR416	BR416	BR416	BR416	BR416	BR416			Medium
F	BR416	BR416	BR416	BR416	BR416	BR416	BR416	BR416	BR416			Medium
G	BR416	BR416	BR416	BR416	BR416	BR416	BR416	BR416	BR416			Medium
H	BR416	BR416	BR416	BR416	BR416	BR416	BR416	BR416	BR416			Medium
I
J
K
L
M
N
O
P
Q
R
S
T
U
V
W
X
Y
Z
AA
AB
AC
AD
AE
AF
read	1	2	3	4	5	6	7	8	9	10	11	12	13	14	15	16	17	18	19	20	21	22	23	24	25	26	27	28	29	30	31	32	33	34	35	36	37	38	39	40	41	42	43	44	45	46	47	48
A	1	1	1	1	1	1	1	1	1			1
B	1	1	1	1	1	1	1	1	1			1
C	1	1	1	1	1	1	1	1	1			1
D	1	1	1	1	1	1	1	1	1			1
E	1	1	1	1	1	1	1	1	1			1
F	1	1	1	1	1	1	1	1	1			1
G	1	1	1	1	1	1	1	1	1			1
H	1	1	1	1	1	1	1	1	1			1
I
J
K
L
M
N
O
P
Q
R
S
T
U
V
W
X
Y
Z
AA
AB
AC
AD
AE
AF
well	1	2	3	4	5	6	7	8	9	10	11	12	13	14	15	16	17	18	19	20	21	22	23	24	25	26	27	28	29	30	31	32	33	34	35	36	37	38	39	40	41	42	43	44	45	46	47	48
A	A1	A2	A3	A4	A5	A6	A7	A8	A9			A12
B	B1	B2	B3	B4	B5	B6	B7	B8	B9			B12
C	C1	C2	C3	C4	C5	C6	C7	C8	C9			C12
D	D1	D2	D3	D4	D5	D6	D7	D8	D9			D12
E	E1	E2	E3	E4	E5	E6	E7	E8	E9			E12
F	F1	F2	F3	F4	F5	F6	F7	F8	F9			F12
G	G1	G2	G3	G4	G5	G6	G7	G8	G9			G12
H	H1	H2	H3	H4	H5	H6	H7	H8	H9			H12
I
J
K
L
M
N
O
P
Q
R
S
T
U
V
W
X
Y
Z
AA
AB
AC
AD
AE
AF

## Sheet: MIC_R03_220908_T1
values	1	2	3	4	5	6	7	8	9	10	11	12	13	14	15	16	17	18	19	20	21	22	23	24	25	26	27	28	29	30	31	32	33	34	35	36	37	38	39	40	41	42	43	44	45	46	47	48
A	0.095	0.712	0.693	0.68	0.681	0.679	0.711	0.691	0.779			1.019
B	0.095	0.096	0.104	0.135	0.112	0.14	0.182	0.129	0.112			0.139
C	0.641	0.819	0.554	0.839	0.832	0.79	0.544	0.538	0.713			0.659
D	0.1	0.101	0.1	0.101	0.091	0.091	0.188	0.258	0.313			0.494
E	0.095	0.094	0.097	0.342	0.463	0.431	0.457	0.459	0.458			0.647
F	1.262	1.266	1.299	1.277	1.308	1.263	1.297	1.322	1.309			1.39
G	0.096	0.093	0.441	0.488	0.523	0.511	0.513	0.549	0.629			0.748
H	0.085	0.102	0.109	0.097	0.09	0.088	0.086	0.086	0.085			0.086
I
J
K
L
M
N
O
P
Q
R
S
T
U
V
W
X
Y
Z
AA
AB
AC
AD
AE
AF
timepoint	1	2	3	4	5	6	7	8	9	10	11	12	13	14	15	16	17	18	19	20	21	22	23	24	25	26	27	28	29	30	31	32	33	34	35	36	37	38	39	40	41	42	43	44	45	46	47	48
A	1	1	1	1	1	1	1	1	1			1
B	1	1	1	1	1	1	1	1	1			1
C	1	1	1	1	1	1	1	1	1			1
D	1	1	1	1	1	1	1	1	1			1
E	1	1	1	1	1	1	1	1	1			1
F	1	1	1	1	1	1	1	1	1			1
G	1	1	1	1	1	1	1	1	1			1
H	1	1	1	1	1	1	1	1	1			1
I
J
K
L
M
N
O
P
Q
R
S
T
U
V
W
X
Y
Z
AA
AB
AC
AD
AE
AF
replicate	1	2	3	4	5	6	7	8	9	10	11	12	13	14	15	16	17	18	19	20	21	22	23	24	25	26	27	28	29	30	31	32	33	34	35	36	37	38	39	40	41	42	43	44	45	46	47	48
A	3	3	3	3	3	3	3	3	3			3
B	3	3	3	3	3	3	3	3	3			3
C	3	3	3	3	3	3	3	3	3			3
D	3	3	3	3	3	3	3	3	3			3
E	3	3	3	3	3	3	3	3	3			3
F	3	3	3	3	3	3	3	3	3			3
G	3	3	3	3	3	3	3	3	3			3
H	3	3	3	3	3	3	3	3	3			3
I
J
K
L
M
N
O
P
Q
R
S
T
U
V
W
X
Y
Z
AA
AB
AC
AD
AE
AF
strain	1	2	3	4	5	6	7	8	9	10	11	12	13	14	15	16	17	18	19	20	21	22	23	24	25	26	27	28	29	30	31	32	33	34	35	36	37	38	39	40	41	42	43	44	45	46	47	48
A	S. aureus	S. aureus	S. aureus	S. aureus	S. aureus	S. aureus	S. aureus	S. aureus	S. aureus			S. aureus
B	L. monocytogenes	L. monocytogenes	L. monocytogenes	L. monocytogenes	L. monocytogenes	L. monocytogenes	L. monocytogenes	L. monocytogenes	L. monocytogenes			L. monocytogenes
C	P. aeruginosa 1117	P. aeruginosa 1117	P. aeruginosa 1117	P. aeruginosa 1117	P. aeruginosa 1117	P. aeruginosa 1117	P. aeruginosa 1117	P. aeruginosa 1117	P. aeruginosa 1117			P. aeruginosa 1117
D	M. luteus	M. luteus	M. luteus	M. luteus	M. luteus	M. luteus	M. luteus	M. luteus	M. luteus			M. luteus
E	E. coli	E. coli	E. coli	E. coli	E. coli	E. coli	E. coli	E. coli	E. coli			E. coli
F	P. aeruginosa 50071	P. aeruginosa 50071	P. aeruginosa 50071	P. aeruginosa 50071	P. aeruginosa 50071	P. aeruginosa 50071	P. aeruginosa 50071	P. aeruginosa 50071	P. aeruginosa 50071			P. aeruginosa 50071
G	S. epidermidis	S. epidermidis	S. epidermidis	S. epidermidis	S. epidermidis	S. epidermidis	S. epidermidis	S. epidermidis	S. epidermidis			S. epidermidis
H	Medium	Medium	Medium	Medium	Medium	Medium	Medium	Medium	Medium			Medium
I
J
K
L
M
N
O
P
Q
R
S
T
U
V
W
X
Y
Z
AA
AB
AC
AD
AE
AF
concentration	1	2	3	4	5	6	7	8	9	10	11	12	13	14	15	16	17	18	19	20	21	22	23	24	25	26	27	28	29	30	31	32	33	34	35	36	37	38	39	40	41	42	43	44	45	46	47	48
A	100	50	25	12.5	6.25	3.125	1.5625	0.78125	0.390625			0
B	100	50	25	12.5	6.25	3.125	1.5625	0.78125	0.390625			0
C	100	50	25	12.5	6.25	3.125	1.5625	0.78125	0.390625			0
D	100	50	25	12.5	6.25	3.125	1.5625	0.78125	0.390625			0
E	100	50	25	12.5	6.25	3.125	1.5625	0.78125	0.390625			0
F	100	50	25	12.5	6.25	3.125	1.5625	0.78125	0.390625			0
G	100	50	25	12.5	6.25	3.125	1.5625	0.78125	0.390625			0
H	100	50	25	12.5	6.25	3.125	1.5625	0.78125	0.390625			0
I
J
K
L
M
N
O
P
Q
R
S
T
U
V
W
X
Y
Z
AA
AB
AC
AD
AE
AF
toxin	1	2	3	4	5	6	7	8	9	10	11	12	13	14	15	16	17	18	19	20	21	22	23	24	25	26	27	28	29	30	31	32	33	34	35	36	37	38	39	40	41	42	43	44	45	46	47	48
A	BR416	BR416	BR416	BR416	BR416	BR416	BR416	BR416	BR416			Medium
B	BR416	BR416	BR416	BR416	BR416	BR416	BR416	BR416	BR416			Medium
C	BR416	BR416	BR416	BR416	BR416	BR416	BR416	BR416	BR416			Medium
D	BR416	BR416	BR416	BR416	BR416	BR416	BR416	BR416	BR416			Medium
E	BR416	BR416	BR416	BR416	BR416	BR416	BR416	BR416	BR416			Medium
F	BR416	BR416	BR416	BR416	BR416	BR416	BR416	BR416	BR416			Medium
G	BR416	BR416	BR416	BR416	BR416	BR416	BR416	BR416	BR416			Medium
H	BR416	BR416	BR416	BR416	BR416	BR416	BR416	BR416	BR416			Medium
I
J
K
L
M
N
O
P
Q
R
S
T
U
V
W
X
Y
Z
AA
AB
AC
AD
AE
AF
read	1	2	3	4	5	6	7	8	9	10	11	12	13	14	15	16	17	18	19	20	21	22	23	24	25	26	27	28	29	30	31	32	33	34	35	36	37	38	39	40	41	42	43	44	45	46	47	48
A	1	1	1	1	1	1	1	1	1			1
B	1	1	1	1	1	1	1	1	1			1
C	1	1	1	1	1	1	1	1	1			1
D	1	1	1	1	1	1	1	1	1			1
E	1	1	1	1	1	1	1	1	1			1
F	1	1	1	1	1	1	1	1	1			1
G	1	1	1	1	1	1	1	1	1			1
H	1	1	1	1	1	1	1	1	1			1
I
J
K
L
M
N
O
P
Q
R
S
T
U
V
W
X
Y
Z
AA
AB
AC
AD
AE
AF
well	1	2	3	4	5	6	7	8	9	10	11	12	13	14	15	16	17	18	19	20	21	22	23	24	25	26	27	28	29	30	31	32	33	34	35	36	37	38	39	40	41	42	43	44	45	46	47	48
A	A1	A2	A3	A4	A5	A6	A7	A8	A9			A12
B	B1	B2	B3	B4	B5	B6	B7	B8	B9			B12
C	C1	C2	C3	C4	C5	C6	C7	C8	C9			C12
D	D1	D2	D3	D4	D5	D6	D7	D8	D9			D12
E	E1	E2	E3	E4	E5	E6	E7	E8	E9			E12
F	F1	F2	F3	F4	F5	F6	F7	F8	F9			F12
G	G1	G2	G3	G4	G5	G6	G7	G8	G9			G12
H	H1	H2	H3	H4	H5	H6	H7	H8	H9			H12
I
J
K
L
M
N
O
P
Q
R
S
T
U
V
W
X
Y
Z
AA
AB
AC
AD
AE
AF

## Sheet: MIC_R03_220908_T2
values	1	2	3	4	5	6	7	8	9	10	11	12	13	14	15	16	17	18	19	20	21	22	23	24	25	26	27	28	29	30	31	32	33	34	35	36	37	38	39	40	41	42	43	44	45	46	47	48
A	0.087	1.178	1.123	1.012	1.147	1.059	1.103	1.172	1.363			0.298
B	0.094	0.092	0.107	0.119	0.098	0.137	0.167	0.104	0.126			0.122
C	0.46	0.376	0.392	0.43	0.377	0.411	0.373	0.364	0.404			0.324
D	0.1	0.101	0.1	0.1	0.091	0.092	0.209	0.338	0.435			0.833
E	0.095	0.094	0.102	0.552	0.625	0.554	0.588	0.612	0.62			1.012
F	1.036	0.898	0.97	0.904	0.931	0.894	0.861	0.865	0.875			1.01
G	0.096	0.096	0.597	0.492	0.469	0.51	0.509	0.53	0.534			0.882
H	0.084	0.1	0.112	0.107	0.088	0.088	0.085	0.085	0.085			0.085
I
J
K
L
M
N
O
P
Q
R
S
T
U
V
W
X
Y
Z
AA
AB
AC
AD
AE
AF
timepoint	1	2	3	4	5	6	7	8	9	10	11	12	13	14	15	16	17	18	19	20	21	22	23	24	25	26	27	28	29	30	31	32	33	34	35	36	37	38	39	40	41	42	43	44	45	46	47	48
A	2	2	2	2	2	2	2	2	2			2
B	2	2	2	2	2	2	2	2	2			2
C	2	2	2	2	2	2	2	2	2			2
D	2	2	2	2	2	2	2	2	2			2
E	2	2	2	2	2	2	2	2	2			2
F	2	2	2	2	2	2	2	2	2			2
G	2	2	2	2	2	2	2	2	2			2
H	2	2	2	2	2	2	2	2	2			2
I
J
K
L
M
N
O
P
Q
R
S
T
U
V
W
X
Y
Z
AA
AB
AC
AD
AE
AF
replicate	1	2	3	4	5	6	7	8	9	10	11	12	13	14	15	16	17	18	19	20	21	22	23	24	25	26	27	28	29	30	31	32	33	34	35	36	37	38	39	40	41	42	43	44	45	46	47	48
A	3	3	3	3	3	3	3	3	3			3
B	3	3	3	3	3	3	3	3	3			3
C	3	3	3	3	3	3	3	3	3			3
D	3	3	3	3	3	3	3	3	3			3
E	3	3	3	3	3	3	3	3	3			3
F	3	3	3	3	3	3	3	3	3			3
G	3	3	3	3	3	3	3	3	3			3
H	3	3	3	3	3	3	3	3	3			3
I
J
K
L
M
N
O
P
Q
R
S
T
U
V
W
X
Y
Z
AA
AB
AC
AD
AE
AF
strain	1	2	3	4	5	6	7	8	9	10	11	12	13	14	15	16	17	18	19	20	21	22	23	24	25	26	27	28	29	30	31	32	33	34	35	36	37	38	39	40	41	42	43	44	45	46	47	48
A	S. aureus	S. aureus	S. aureus	S. aureus	S. aureus	S. aureus	S. aureus	S. aureus	S. aureus			S. aureus
B	L. monocytogenes	L. monocytogenes	L. monocytogenes	L. monocytogenes	L. monocytogenes	L. monocytogenes	L. monocytogenes	L. monocytogenes	L. monocytogenes			L. monocytogenes
C	P. aeruginosa 1117	P. aeruginosa 1117	P. aeruginosa 1117	P. aeruginosa 1117	P. aeruginosa 1117	P. aeruginosa 1117	P. aeruginosa 1117	P. aeruginosa 1117	P. aeruginosa 1117			P. aeruginosa 1117
D	M. luteus	M. luteus	M. luteus	M. luteus	M. luteus	M. luteus	M. luteus	M. luteus	M. luteus			M. luteus
E	E. coli	E. coli	E. coli	E. coli	E. coli	E. coli	E. coli	E. coli	E. coli			E. coli
F	P. aeruginosa 50071	P. aeruginosa 50071	P. aeruginosa 50071	P. aeruginosa 50071	P. aeruginosa 50071	P. aeruginosa 50071	P. aeruginosa 50071	P. aeruginosa 50071	P. aeruginosa 50071			P. aeruginosa 50071
G	S. epidermidis	S. epidermidis	S. epidermidis	S. epidermidis	S. epidermidis	S. epidermidis	S. epidermidis	S. epidermidis	S. epidermidis			S. epidermidis
H	Medium	Medium	Medium	Medium	Medium	Medium	Medium	Medium	Medium			Medium
I
J
K
L
M
N
O
P
Q
R
S
T
U
V
W
X
Y
Z
AA
AB
AC
AD
AE
AF
concentration	1	2	3	4	5	6	7	8	9	10	11	12	13	14	15	16	17	18	19	20	21	22	23	24	25	26	27	28	29	30	31	32	33	34	35	36	37	38	39	40	41	42	43	44	45	46	47	48
A	100	50	25	12.5	6.25	3.125	1.5625	0.78125	0.390625			0
B	100	50	25	12.5	6.25	3.125	1.5625	0.78125	0.390625			0
C	100	50	25	12.5	6.25	3.125	1.5625	0.78125	0.390625			0
D	100	50	25	12.5	6.25	3.125	1.5625	0.78125	0.390625			0
E	100	50	25	12.5	6.25	3.125	1.5625	0.78125	0.390625			0
F	100	50	25	12.5	6.25	3.125	1.5625	0.78125	0.390625			0
G	100	50	25	12.5	6.25	3.125	1.5625	0.78125	0.390625			0
H	100	50	25	12.5	6.25	3.125	1.5625	0.78125	0.390625			0
I
J
K
L
M
N
O
P
Q
R
S
T
U
V
W
X
Y
Z
AA
AB
AC
AD
AE
AF
toxin	1	2	3	4	5	6	7	8	9	10	11	12	13	14	15	16	17	18	19	20	21	22	23	24	25	26	27	28	29	30	31	32	33	34	35	36	37	38	39	40	41	42	43	44	45	46	47	48
A	BR416	BR416	BR416	BR416	BR416	BR416	BR416	BR416	BR416			Medium
B	BR416	BR416	BR416	BR416	BR416	BR416	BR416	BR416	BR416			Medium
C	BR416	BR416	BR416	BR416	BR416	BR416	BR416	BR416	BR416			Medium
D	BR416	BR416	BR416	BR416	BR416	BR416	BR416	BR416	BR416			Medium
E	BR416	BR416	BR416	BR416	BR416	BR416	BR416	BR416	BR416			Medium
F	BR416	BR416	BR416	BR416	BR416	BR416	BR416	BR416	BR416			Medium
G	BR416	BR416	BR416	BR416	BR416	BR416	BR416	BR416	BR416			Medium
H	BR416	BR416	BR416	BR416	BR416	BR416	BR416	BR416	BR416			Medium
I
J
K
L
M
N
O
P
Q
R
S
T
U
V
W
X
Y
Z
AA
AB
AC
AD
AE
AF
read	1	2	3	4	5	6	7	8	9	10	11	12	13	14	15	16	17	18	19	20	21	22	23	24	25	26	27	28	29	30	31	32	33	34	35	36	37	38	39	40	41	42	43	44	45	46	47	48
A	1	1	1	1	1	1	1	1	1			1
B	1	1	1	1	1	1	1	1	1			1
C	1	1	1	1	1	1	1	1	1			1
D	1	1	1	1	1	1	1	1	1			1
E	1	1	1	1	1	1	1	1	1			1
F	1	1	1	1	1	1	1	1	1			1
G	1	1	1	1	1	1	1	1	1			1
H	1	1	1	1	1	1	1	1	1			1
I
J
K
L
M
N
O
P
Q
R
S
T
U
V
W
X
Y
Z
AA
AB
AC
AD
AE
AF
well	1	2	3	4	5	6	7	8	9	10	11	12	13	14	15	16	17	18	19	20	21	22	23	24	25	26	27	28	29	30	31	32	33	34	35	36	37	38	39	40	41	42	43	44	45	46	47	48
A	A1	A2	A3	A4	A5	A6	A7	A8	A9			A12
B	B1	B2	B3	B4	B5	B6	B7	B8	B9			B12
C	C1	C2	C3	C4	C5	C6	C7	C8	C9			C12
D	D1	D2	D3	D4	D5	D6	D7	D8	D9			D12
E	E1	E2	E3	E4	E5	E6	E7	E8	E9			E12
F	F1	F2	F3	F4	F5	F6	F7	F8	F9			F12
G	G1	G2	G3	G4	G5	G6	G7	G8	G9			G12
H	H1	H2	H3	H4	H5	H6	H7	H8	H9			H12
I
J
K
L
M
N
O
P
Q
R
S
T
U
V
W
X
Y
Z
AA
AB
AC
AD
AE
AF

## Sheet: growth_R3_values
Software Version	2001-09-02
Experiment File Path:	C:\Users\Public\Documents\Experiments\Anne\Ludwig_Sabine\MIC_R03_220908_60h.xpt
Protocol File Path:	C:\Users\Public\Documents\Experiments\Anne\Ludwig_Sabine\SH LD 37C 96 well 60h.prt
Plate Number	Plate 1
Date	2022-09-08
Time	14:08:27
Reader Type:	Eon
Reader Serial Number:	259205
Reading Type	Reader
Procedure Details
Plate Type	96 WELL PLATE (Use plate lid)
Well Selection	Runtime
Eject plate on completion
Set Temperature	Setpoint 37°C
	Preheat before moving to next step
Shake	Double Orbital: 0:10 (MM:SS)
	Frequency: 237 cpm (4 mm)
Read	Absorbance Endpoint
	Full Plate
	Wavelengths: 600
	Read Speed: Normal, Delay: 100 msec, Measurements/Data Point: 8
Start Kinetic	Runtime 60:00:00 (HH:MM:SS), Interval 0:20:00, 181 Reads
Shake	Double Orbital: 0:30 (MM:SS)
	Frequency: 237 cpm (4 mm)
Read	Absorbance Endpoint
	Full Plate
	Wavelengths: 600
	Read Speed: Normal, Delay: 100 msec, Measurements/Data Point: 8
End Kinetic
Results
Actual Temperature:	37.1
		1	2	3	4	5	6	7	8	9	10	11	12
	A	0.093	0.09	0.089	0.089	0.088	0.088	0.088	0.089	0.088	0.088	0.088	0.087	Read 1:600
	B	0.093	0.089	0.098	0.089	0.087	0.088	0.088	0.088	0.088	0.09	0.089	0.088	Read 1:600
	C	0.095	0.092	0.09	0.091	0.089	0.09	0.089	0.089	0.09	0.089	0.091	0.09	Read 1:600
	D	0.093	0.091	0.089	0.088	0.088	0.089	0.088	0.088	0.089	0.089	0.091	0.094	Read 1:600
	E	0.092	0.089	0.088	0.087	0.087	0.087	0.087	0.086	0.087	0.09	0.091	0.087	Read 1:600
	F	0.092	0.09	0.088	0.087	0.098	0.087	0.088	0.087	0.088	0.091	0.088	0.088	Read 1:600
	G	0.09	0.089	0.089	0.087	0.087	0.104	0.087	0.087	0.086	0.089	0.089	0.089	Read 1:600
	H	0.086	0.093	0.089	0.088	0.088	0.089	0.086	0.086	0.086	0.089	0.091	0.087	Read 1:600
Read 2:600
	Time	T° Read 2:600	A1	A2	A3	A4	A5	A6	A7	A8	A9	A10	A11	A12	B1	B2	B3	B4	B5	B6	B7	B8	B9	B10	B11	B12	C1	C2	C3	C4	C5	C6	C7	C8	C9	C10	C11	C12	D1	D2	D3	D4	D5	D6	D7	D8	D9	D10	D11
	00:00:33	37	0.093	0.089	0.089	0.088	0.088	0.087	0.087	0.088	0.087	0.088	0.087	0.086	0.094	0.089	0.098	0.089	0.087	0.087	0.087	0.087	0.087	0.09	0.089	0.088	0.095	0.092	0.09	0.091	0.088	0.089	0.088	0.089	0.089	0.089	0.09	0.09	0.094	0.092	0.088	0.088	0.088	0.089	0.087	0.087	0.089	0.089	0.091
	00:20:33	37	0.094	0.09	0.089	0.089	0.088	0.087	0.088	0.088	0.087	0.088	0.087	0.087	0.094	0.09	0.098	0.089	0.087	0.087	0.087	0.087	0.087	0.089	0.089	0.088	0.098	0.093	0.091	0.092	0.089	0.09	0.089	0.09	0.09	0.089	0.09	0.09	0.097	0.094	0.088	0.087	0.088	0.088	0.087	0.088	0.089	0.089	0.091
	00:40:33	37	0.094	0.091	0.089	0.089	0.088	0.088	0.088	0.089	0.088	0.088	0.087	0.087	0.095	0.091	0.098	0.088	0.087	0.087	0.087	0.087	0.087	0.089	0.089	0.088	0.099	0.094	0.093	0.094	0.091	0.092	0.091	0.092	0.091	0.089	0.09	0.091	0.098	0.098	0.089	0.087	0.088	0.088	0.087	0.088	0.089	0.089	0.09
	01:00:33	37	0.094	0.093	0.09	0.091	0.09	0.09	0.09	0.09	0.09	0.088	0.087	0.089	0.096	0.093	0.099	0.089	0.087	0.087	0.087	0.087	0.087	0.089	0.089	0.088	0.1	0.096	0.095	0.096	0.093	0.094	0.093	0.094	0.094	0.089	0.09	0.094	0.098	0.1	0.09	0.088	0.088	0.089	0.088	0.088	0.09	0.089	0.091
	01:20:33	37	0.095	0.094	0.091	0.093	0.092	0.093	0.092	0.094	0.093	0.088	0.088	0.092	0.096	0.094	0.1	0.089	0.087	0.088	0.088	0.087	0.088	0.09	0.089	0.089	0.1	0.098	0.097	0.098	0.095	0.097	0.096	0.097	0.097	0.089	0.09	0.097	0.098	0.102	0.091	0.088	0.088	0.089	0.088	0.089	0.091	0.089	0.091
	01:40:33	37	0.095	0.095	0.093	0.098	0.097	0.097	0.097	0.099	0.098	0.088	0.087	0.096	0.096	0.094	0.101	0.089	0.087	0.088	0.088	0.087	0.088	0.089	0.089	0.089	0.101	0.101	0.101	0.1	0.098	0.1	0.098	0.103	0.103	0.089	0.09	0.099	0.099	0.102	0.093	0.088	0.088	0.088	0.089	0.09	0.092	0.089	0.091
	02:00:33	37	0.095	0.095	0.095	0.106	0.105	0.104	0.104	0.107	0.106	0.088	0.087	0.103	0.096	0.094	0.102	0.089	0.087	0.088	0.088	0.088	0.088	0.089	0.089	0.089	0.101	0.106	0.122	0.122	0.116	0.132	0.125	0.122	0.132	0.089	0.09	0.106	0.099	0.102	0.094	0.089	0.088	0.089	0.089	0.09	0.092	0.089	0.091
	02:20:33	37	0.096	0.096	0.1	0.121	0.119	0.117	0.117	0.119	0.12	0.088	0.087	0.115	0.096	0.095	0.102	0.09	0.088	0.088	0.088	0.088	0.088	0.089	0.088	0.089	0.102	0.109	0.121	0.124	0.127	0.132	0.126	0.129	0.13	0.089	0.09	0.129	0.099	0.103	0.096	0.089	0.088	0.089	0.09	0.091	0.094	0.089	0.091
	02:40:33	37	0.096	0.096	0.108	0.143	0.14	0.135	0.134	0.135	0.14	0.088	0.087	0.133	0.096	0.095	0.102	0.091	0.088	0.089	0.089	0.088	0.088	0.089	0.088	0.089	0.102	0.119	0.128	0.129	0.137	0.143	0.139	0.144	0.14	0.089	0.09	0.144	0.099	0.103	0.096	0.09	0.088	0.09	0.09	0.093	0.095	0.089	0.091
	03:00:33	37	0.096	0.096	0.121	0.166	0.163	0.155	0.153	0.154	0.161	0.088	0.087	0.155	0.096	0.095	0.102	0.092	0.089	0.089	0.09	0.089	0.089	0.089	0.089	0.09	0.102	0.122	0.141	0.146	0.148	0.159	0.152	0.155	0.155	0.089	0.09	0.182	0.099	0.104	0.097	0.091	0.088	0.09	0.091	0.094	0.097	0.089	0.091
	03:20:33	37	0.096	0.097	0.141	0.188	0.185	0.173	0.173	0.172	0.184	0.088	0.087	0.178	0.096	0.095	0.103	0.093	0.09	0.09	0.091	0.089	0.089	0.09	0.089	0.091	0.102	0.128	0.169	0.175	0.183	0.201	0.176	0.18	0.182	0.089	0.091	0.201	0.1	0.104	0.098	0.091	0.088	0.09	0.092	0.096	0.1	0.089	0.091
	03:40:33	37	0.096	0.097	0.162	0.21	0.209	0.194	0.19	0.189	0.207	0.088	0.088	0.202	0.096	0.095	0.103	0.093	0.09	0.091	0.092	0.09	0.09	0.09	0.089	0.091	0.102	0.142	0.209	0.215	0.24	0.275	0.223	0.219	0.222	0.089	0.091	0.244	0.099	0.104	0.098	0.092	0.089	0.09	0.093	0.099	0.102	0.089	0.091
	04:00:33	37	0.096	0.097	0.183	0.231	0.233	0.215	0.217	0.208	0.232	0.088	0.087	0.224	0.096	0.095	0.103	0.094	0.091	0.092	0.094	0.091	0.091	0.089	0.089	0.092	0.102	0.167	0.261	0.275	0.302	0.329	0.28	0.273	0.274	0.089	0.09	0.286	0.1	0.104	0.098	0.092	0.089	0.09	0.095	0.102	0.105	0.089	0.091
	04:20:33	37	0.096	0.097	0.203	0.252	0.265	0.245	0.253	0.234	0.266	0.088	0.087	0.246	0.096	0.095	0.103	0.096	0.092	0.093	0.096	0.092	0.092	0.089	0.088	0.093	0.102	0.199	0.318	0.329	0.35	0.369	0.348	0.336	0.335	0.089	0.09	0.34	0.1	0.104	0.098	0.093	0.089	0.09	0.097	0.105	0.109	0.089	0.091
	04:40:33	37	0.097	0.098	0.222	0.278	0.298	0.284	0.291	0.268	0.312	0.088	0.087	0.278	0.096	0.095	0.103	0.097	0.093	0.095	0.099	0.094	0.093	0.089	0.088	0.095	0.102	0.255	0.348	0.361	0.388	0.407	0.393	0.395	0.393	0.089	0.091	0.409	0.1	0.104	0.098	0.093	0.089	0.09	0.098	0.108	0.112	0.089	0.091
	05:00:33	37	0.097	0.098	0.241	0.3	0.335	0.317	0.332	0.308	0.35	0.088	0.087	0.312	0.095	0.095	0.103	0.098	0.095	0.096	0.103	0.096	0.095	0.089	0.089	0.097	0.102	0.329	0.415	0.437	0.462	0.478	0.454	0.441	0.425	0.089	0.09	0.446	0.1	0.104	0.098	0.093	0.089	0.09	0.101	0.111	0.115	0.089	0.091
	05:20:33	37	0.096	0.1	0.265	0.326	0.371	0.353	0.373	0.349	0.399	0.088	0.087	0.358	0.095	0.095	0.103	0.1	0.096	0.099	0.109	0.098	0.098	0.089	0.089	0.1	0.102	0.358	0.47	0.502	0.525	0.537	0.519	0.512	0.486	0.089	0.091	0.492	0.1	0.104	0.099	0.094	0.089	0.09	0.103	0.114	0.118	0.089	0.091
	05:40:33	37	0.096	0.101	0.284	0.353	0.409	0.394	0.413	0.399	0.436	0.088	0.087	0.412	0.095	0.095	0.103	0.102	0.098	0.101	0.117	0.102	0.101	0.089	0.089	0.104	0.102	0.4	0.511	0.541	0.568	0.579	0.565	0.565	0.546	0.089	0.09	0.558	0.1	0.104	0.099	0.094	0.089	0.09	0.106	0.117	0.121	0.089	0.091
	06:00:33	37	0.096	0.104	0.302	0.379	0.442	0.437	0.437	0.448	0.466	0.088	0.087	0.463	0.095	0.096	0.103	0.104	0.1	0.104	0.125	0.106	0.105	0.089	0.089	0.108	0.102	0.446	0.539	0.573	0.603	0.608	0.608	0.614	0.593	0.089	0.09	0.623	0.1	0.104	0.099	0.095	0.089	0.09	0.108	0.12	0.124	0.089	0.091
	06:20:33	37	0.097	0.107	0.321	0.408	0.481	0.476	0.469	0.485	0.49	0.088	0.087	0.526	0.095	0.096	0.102	0.107	0.103	0.108	0.134	0.11	0.109	0.09	0.089	0.112	0.102	0.48	0.564	0.593	0.623	0.629	0.638	0.638	0.632	0.089	0.091	0.68	0.1	0.104	0.099	0.095	0.089	0.09	0.111	0.123	0.127	0.089	0.091
	06:40:33	37	0.097	0.112	0.342	0.441	0.502	0.513	0.496	0.51	0.528	0.088	0.087	0.593	0.095	0.095	0.102	0.11	0.107	0.113	0.141	0.113	0.111	0.089	0.089	0.114	0.102	0.509	0.567	0.604	0.655	0.653	0.668	0.66	0.662	0.089	0.09	0.73	0.1	0.104	0.099	0.096	0.089	0.091	0.113	0.126	0.131	0.089	0.091
	07:00:33	37	0.097	0.118	0.364	0.467	0.521	0.529	0.522	0.546	0.551	0.088	0.087	0.645	0.095	0.095	0.102	0.113	0.111	0.117	0.146	0.114	0.113	0.089	0.088	0.116	0.102	0.525	0.581	0.633	0.691	0.683	0.698	0.685	0.694	0.089	0.09	0.766	0.1	0.104	0.099	0.096	0.089	0.09	0.115	0.129	0.134	0.089	0.09
	07:20:33	37	0.097	0.126	0.385	0.487	0.535	0.55	0.543	0.573	0.572	0.088	0.087	0.683	0.095	0.096	0.102	0.117	0.115	0.119	0.148	0.115	0.114	0.09	0.089	0.116	0.103	0.532	0.603	0.661	0.726	0.721	0.731	0.724	0.728	0.089	0.09	0.799	0.1	0.104	0.099	0.096	0.089	0.09	0.117	0.131	0.138	0.089	0.091
	07:40:33	37	0.097	0.138	0.401	0.498	0.553	0.567	0.564	0.591	0.602	0.088	0.087	0.724	0.095	0.096	0.102	0.123	0.119	0.121	0.15	0.116	0.114	0.089	0.089	0.116	0.103	0.542	0.629	0.685	0.766	0.752	0.77	0.759	0.761	0.089	0.091	0.864	0.1	0.104	0.099	0.096	0.089	0.091	0.119	0.134	0.141	0.089	0.091
	08:00:33	37	0.097	0.15	0.422	0.505	0.563	0.579	0.579	0.601	0.617	0.087	0.087	0.747	0.095	0.096	0.102	0.128	0.122	0.122	0.15	0.115	0.114	0.089	0.088	0.115	0.104	0.56	0.658	0.714	0.875	0.796	0.85	0.795	0.825	0.089	0.09	0.994	0.1	0.104	0.099	0.096	0.089	0.091	0.121	0.137	0.144	0.089	0.091
	08:20:33	37	0.097	0.161	0.446	0.51	0.576	0.593	0.594	0.612	0.629	0.088	0.087	0.762	0.095	0.096	0.101	0.134	0.123	0.122	0.151	0.115	0.113	0.089	0.088	0.115	0.106	0.574	0.674	0.736	0.939	0.835	0.937	0.836	0.909	0.089	0.09	1.087	0.1	0.104	0.099	0.096	0.089	0.09	0.123	0.14	0.148	0.089	0.09
	08:40:33	37	0.097	0.172	0.477	0.518	0.591	0.608	0.617	0.625	0.639	0.088	0.087	0.782	0.095	0.096	0.102	0.14	0.125	0.123	0.152	0.116	0.113	0.09	0.089	0.115	0.108	0.6	0.671	0.739	0.957	0.842	0.965	0.861	0.939	0.089	0.091	1.103	0.1	0.104	0.099	0.096	0.089	0.091	0.125	0.143	0.152	0.089	0.091
	09:00:33	37	0.097	0.182	0.509	0.521	0.612	0.619	0.631	0.628	0.642	0.088	0.088	0.78	0.095	0.096	0.102	0.144	0.125	0.124	0.154	0.116	0.113	0.089	0.089	0.115	0.111	0.623	0.657	0.726	0.918	0.834	0.949	0.86	0.922	0.089	0.091	1.083	0.1	0.104	0.099	0.097	0.09	0.091	0.127	0.145	0.156	0.089	0.091
	09:20:33	37	0.097	0.192	0.539	0.519	0.622	0.624	0.636	0.624	0.634	0.088	0.088	0.76	0.096	0.096	0.102	0.147	0.126	0.124	0.154	0.115	0.113	0.09	0.089	0.115	0.115	0.632	0.646	0.707	0.881	0.821	0.929	0.851	0.898	0.089	0.091	1.068	0.101	0.104	0.099	0.097	0.089	0.091	0.129	0.149	0.16	0.089	0.091
	09:40:33	37	0.097	0.201	0.557	0.521	0.634	0.639	0.651	0.639	0.655	0.088	0.088	0.769	0.095	0.096	0.102	0.148	0.126	0.125	0.157	0.116	0.113	0.09	0.089	0.115	0.119	0.631	0.646	0.701	0.854	0.815	0.916	0.854	0.895	0.089	0.091	1.043	0.1	0.104	0.099	0.097	0.09	0.091	0.131	0.151	0.164	0.089	0.091
	10:00:33	37	0.097	0.208	0.566	0.523	0.64	0.641	0.652	0.642	0.654	0.088	0.087	0.761	0.095	0.096	0.102	0.148	0.127	0.125	0.158	0.115	0.113	0.089	0.088	0.115	0.124	0.63	0.651	0.701	0.833	0.815	0.922	0.857	0.896	0.089	0.09	1.017	0.1	0.104	0.099	0.097	0.089	0.091	0.133	0.154	0.168	0.089	0.09
	10:20:33	37	0.097	0.216	0.572	0.527	0.64	0.639	0.644	0.639	0.647	0.088	0.088	0.759	0.095	0.096	0.102	0.148	0.128	0.126	0.16	0.116	0.113	0.09	0.089	0.115	0.128	0.632	0.662	0.713	0.817	0.819	0.919	0.862	0.903	0.089	0.091	1.022	0.1	0.104	0.099	0.098	0.09	0.091	0.135	0.156	0.173	0.089	0.091
	10:40:33	37	0.097	0.223	0.579	0.532	0.637	0.634	0.641	0.633	0.637	0.088	0.087	0.756	0.096	0.096	0.102	0.148	0.128	0.126	0.161	0.115	0.113	0.089	0.089	0.115	0.131	0.635	0.673	0.735	0.803	0.82	0.917	0.867	0.915	0.089	0.091	1.006	0.1	0.104	0.099	0.098	0.09	0.091	0.136	0.159	0.178	0.089	0.091
	11:00:33	37	0.096	0.23	0.588	0.539	0.641	0.64	0.647	0.642	0.648	0.088	0.087	0.77	0.095	0.096	0.102	0.147	0.128	0.126	0.163	0.115	0.112	0.089	0.088	0.115	0.136	0.642	0.691	0.756	0.793	0.825	0.913	0.875	0.917	0.089	0.09	0.998	0.1	0.104	0.099	0.098	0.09	0.091	0.138	0.162	0.182	0.089	0.091
	11:20:33	37	0.096	0.238	0.593	0.542	0.64	0.638	0.643	0.637	0.646	0.088	0.087	0.761	0.095	0.096	0.102	0.147	0.128	0.127	0.164	0.115	0.112	0.089	0.088	0.115	0.142	0.651	0.702	0.776	0.784	0.829	0.905	0.883	0.918	0.089	0.09	0.99	0.1	0.103	0.099	0.098	0.09	0.091	0.14	0.165	0.186	0.089	0.091
	11:40:33	37	0.097	0.247	0.599	0.55	0.649	0.642	0.646	0.643	0.652	0.088	0.087	0.767	0.095	0.096	0.102	0.147	0.128	0.128	0.167	0.115	0.112	0.089	0.089	0.116	0.152	0.661	0.715	0.798	0.772	0.836	0.902	0.895	0.92	0.089	0.091	0.979	0.1	0.103	0.1	0.098	0.09	0.091	0.141	0.168	0.19	0.089	0.091
	12:00:33	37	0.097	0.254	0.603	0.553	0.648	0.64	0.645	0.639	0.65	0.088	0.087	0.761	0.095	0.096	0.102	0.146	0.128	0.128	0.169	0.115	0.112	0.089	0.089	0.117	0.165	0.67	0.726	0.816	0.763	0.846	0.892	0.903	0.917	0.089	0.091	0.97	0.1	0.103	0.099	0.098	0.09	0.091	0.143	0.172	0.195	0.089	0.091
	12:20:33	37	0.096	0.257	0.606	0.558	0.643	0.636	0.641	0.636	0.643	0.088	0.087	0.756	0.095	0.096	0.102	0.146	0.128	0.129	0.17	0.115	0.112	0.089	0.089	0.117	0.183	0.679	0.741	0.835	0.755	0.852	0.885	0.91	0.918	0.089	0.091	0.958	0.1	0.103	0.099	0.098	0.09	0.091	0.145	0.175	0.199	0.089	0.091
	12:40:33	37	0.096	0.264	0.609	0.563	0.641	0.634	0.64	0.632	0.643	0.088	0.088	0.749	0.095	0.096	0.102	0.145	0.127	0.129	0.172	0.115	0.112	0.09	0.089	0.118	0.203	0.686	0.752	0.857	0.755	0.858	0.876	0.916	0.913	0.089	0.09	0.946	0.1	0.103	0.099	0.099	0.09	0.091	0.147	0.178	0.203	0.089	0.091
	13:00:33	37	0.096	0.27	0.611	0.571	0.642	0.637	0.642	0.636	0.648	0.087	0.087	0.745	0.095	0.096	0.102	0.145	0.127	0.129	0.173	0.115	0.112	0.089	0.088	0.119	0.224	0.693	0.767	0.876	0.756	0.863	0.872	0.923	0.906	0.089	0.09	0.939	0.1	0.103	0.099	0.098	0.089	0.091	0.148	0.181	0.208	0.089	0.09
	13:20:33	37	0.096	0.279	0.613	0.577	0.637	0.636	0.644	0.641	0.65	0.088	0.087	0.759	0.095	0.096	0.103	0.145	0.126	0.13	0.175	0.115	0.113	0.089	0.089	0.12	0.249	0.7	0.782	0.895	0.787	0.877	0.868	0.92	0.902	0.089	0.09	0.923	0.1	0.103	0.099	0.099	0.09	0.091	0.15	0.185	0.212	0.089	0.091
	13:40:33	37	0.096	0.288	0.615	0.585	0.636	0.631	0.644	0.636	0.647	0.088	0.087	0.759	0.095	0.096	0.103	0.144	0.126	0.13	0.176	0.115	0.113	0.089	0.089	0.12	0.277	0.704	0.797	0.928	0.804	0.9	0.859	0.919	0.901	0.089	0.09	0.914	0.1	0.102	0.099	0.099	0.09	0.091	0.152	0.189	0.217	0.089	0.091
	14:00:33	37	0.096	0.298	0.615	0.59	0.63	0.626	0.642	0.633	0.641	0.088	0.087	0.759	0.095	0.096	0.103	0.144	0.125	0.13	0.177	0.115	0.113	0.089	0.088	0.121	0.311	0.709	0.811	0.958	0.843	0.93	0.862	0.919	0.907	0.089	0.09	0.899	0.1	0.102	0.099	0.099	0.09	0.091	0.153	0.192	0.221	0.089	0.091
	14:20:33	37	0.096	0.31	0.615	0.594	0.625	0.622	0.637	0.629	0.636	0.088	0.087	0.75	0.095	0.096	0.103	0.143	0.125	0.131	0.177	0.115	0.113	0.089	0.089	0.122	0.344	0.707	0.827	0.976	0.865	0.946	0.865	0.922	0.906	0.089	0.09	0.89	0.1	0.102	0.099	0.099	0.09	0.091	0.155	0.196	0.226	0.089	0.09
	14:40:33	37	0.096	0.324	0.618	0.603	0.627	0.628	0.642	0.637	0.648	0.088	0.087	0.779	0.095	0.096	0.103	0.144	0.124	0.131	0.179	0.115	0.113	0.089	0.089	0.123	0.37	0.712	0.84	0.984	0.87	0.949	0.865	0.918	0.9	0.089	0.091	0.87	0.1	0.103	0.1	0.099	0.09	0.091	0.156	0.2	0.23	0.089	0.091
	15:00:33	37	0.096	0.336	0.618	0.609	0.627	0.626	0.642	0.632	0.647	0.088	0.087	0.785	0.095	0.096	0.103	0.143	0.124	0.132	0.18	0.116	0.113	0.089	0.089	0.124	0.395	0.712	0.854	1.01	0.858	0.954	0.846	0.911	0.88	0.089	0.091	0.862	0.1	0.102	0.1	0.099	0.09	0.091	0.158	0.203	0.234	0.089	0.091
	15:20:33	37	0.096	0.347	0.614	0.608	0.622	0.619	0.635	0.621	0.636	0.088	0.087	0.765	0.095	0.096	0.103	0.142	0.123	0.132	0.18	0.117	0.113	0.089	0.089	0.125	0.428	0.716	0.864	1.041	0.851	0.951	0.844	0.903	0.863	0.089	0.09	0.852	0.1	0.102	0.1	0.099	0.09	0.091	0.159	0.205	0.238	0.089	0.09
	15:40:33	37	0.096	0.362	0.612	0.612	0.623	0.617	0.636	0.62	0.635	0.088	0.087	0.778	0.095	0.096	0.103	0.142	0.123	0.133	0.18	0.117	0.113	0.089	0.089	0.125	0.45	0.723	0.876	1.058	0.826	0.946	0.829	0.895	0.855	0.089	0.091	0.84	0.1	0.102	0.1	0.099	0.09	0.091	0.161	0.208	0.241	0.089	0.091
	16:00:33	37	0.095	0.378	0.617	0.63	0.631	0.624	0.645	0.633	0.646	0.088	0.087	0.802	0.095	0.096	0.103	0.142	0.122	0.133	0.182	0.117	0.114	0.09	0.089	0.126	0.473	0.73	0.887	1.063	0.808	0.934	0.827	0.891	0.849	0.089	0.091	0.837	0.101	0.102	0.1	0.1	0.09	0.091	0.163	0.211	0.245	0.089	0.091
	16:20:33	37	0.095	0.395	0.62	0.638	0.631	0.625	0.649	0.634	0.649	0.088	0.087	0.815	0.095	0.096	0.103	0.142	0.121	0.134	0.182	0.118	0.114	0.089	0.089	0.127	0.483	0.735	0.893	1.058	0.789	0.91	0.829	0.874	0.842	0.089	0.09	0.833	0.1	0.102	0.1	0.1	0.09	0.091	0.164	0.213	0.249	0.089	0.091
	16:40:33	37	0.095	0.407	0.62	0.635	0.628	0.621	0.644	0.627	0.643	0.088	0.087	0.8	0.095	0.096	0.103	0.142	0.121	0.134	0.182	0.118	0.114	0.089	0.089	0.127	0.483	0.741	0.899	1.049	0.781	0.899	0.853	0.866	0.851	0.089	0.09	0.829	0.1	0.102	0.1	0.1	0.09	0.091	0.165	0.215	0.252	0.089	0.09
	17:00:33	37	0.095	0.422	0.624	0.64	0.632	0.625	0.651	0.634	0.648	0.088	0.087	0.804	0.095	0.096	0.103	0.141	0.12	0.134	0.183	0.119	0.113	0.089	0.088	0.128	0.487	0.746	0.899	1.038	0.775	0.89	0.869	0.861	0.852	0.089	0.09	0.823	0.1	0.102	0.1	0.1	0.09	0.091	0.167	0.218	0.255	0.089	0.09
	17:20:33	37	0.095	0.436	0.625	0.636	0.629	0.62	0.644	0.623	0.64	0.088	0.087	0.8	0.095	0.096	0.103	0.141	0.12	0.134	0.183	0.12	0.113	0.089	0.089	0.128	0.497	0.752	0.901	1.022	0.78	0.884	0.874	0.859	0.862	0.089	0.091	0.818	0.1	0.102	0.1	0.1	0.09	0.091	0.168	0.22	0.259	0.089	0.091
	17:40:33	37	0.095	0.454	0.635	0.648	0.635	0.627	0.656	0.641	0.661	0.088	0.087	0.829	0.095	0.096	0.103	0.141	0.119	0.135	0.184	0.12	0.114	0.089	0.089	0.129	0.507	0.758	0.903	1.009	0.786	0.874	0.872	0.866	0.863	0.089	0.09	0.805	0.1	0.102	0.1	0.1	0.09	0.091	0.17	0.222	0.262	0.089	0.091
	18:00:33	37	0.095	0.469	0.637	0.65	0.636	0.627	0.657	0.639	0.662	0.088	0.087	0.848	0.095	0.096	0.103	0.14	0.118	0.135	0.184	0.121	0.114	0.089	0.088	0.129	0.515	0.763	0.904	0.997	0.801	0.87	0.857	0.873	0.852	0.089	0.09	0.8	0.1	0.102	0.1	0.1	0.09	0.091	0.171	0.225	0.266	0.089	0.09
	18:20:33	36.9	0.095	0.482	0.632	0.634	0.628	0.617	0.647	0.619	0.648	0.088	0.087	0.821	0.095	0.096	0.103	0.14	0.118	0.135	0.183	0.121	0.114	0.09	0.089	0.129	0.524	0.767	0.907	0.985	0.831	0.865	0.843	0.887	0.852	0.089	0.091	0.801	0.1	0.102	0.1	0.1	0.091	0.091	0.172	0.227	0.269	0.089	0.091
	18:40:33	37	0.095	0.502	0.637	0.642	0.629	0.621	0.653	0.629	0.658	0.088	0.087	0.837	0.095	0.096	0.103	0.14	0.117	0.136	0.183	0.122	0.113	0.089	0.089	0.13	0.544	0.767	0.909	0.972	0.868	0.871	0.883	0.933	0.878	0.089	0.09	0.794	0.1	0.102	0.1	0.1	0.091	0.091	0.174	0.229	0.271	0.089	0.091
	19:00:33	37	0.095	0.518	0.644	0.641	0.633	0.629	0.662	0.643	0.675	0.087	0.087	0.855	0.095	0.096	0.103	0.14	0.117	0.136	0.184	0.123	0.114	0.089	0.089	0.131	0.561	0.767	0.909	0.966	0.898	0.884	0.906	0.959	0.909	0.089	0.09	0.783	0.1	0.102	0.1	0.1	0.09	0.091	0.175	0.231	0.274	0.089	0.091
	19:20:33	37	0.095	0.532	0.647	0.63	0.623	0.624	0.655	0.633	0.666	0.087	0.087	0.845	0.095	0.096	0.103	0.139	0.116	0.136	0.183	0.123	0.113	0.089	0.088	0.13	0.562	0.765	0.908	0.96	0.915	0.863	0.893	0.793	0.892	0.089	0.09	0.776	0.1	0.101	0.1	0.1	0.091	0.091	0.176	0.233	0.277	0.089	0.09
	19:40:33	37	0.095	0.547	0.651	0.647	0.63	0.633	0.667	0.65	0.686	0.088	0.087	0.865	0.095	0.096	0.104	0.139	0.116	0.137	0.182	0.124	0.113	0.089	0.089	0.131	0.566	0.765	0.909	0.956	0.918	0.9	0.799	0.765	0.769	0.089	0.09	0.788	0.101	0.102	0.1	0.1	0.091	0.091	0.177	0.235	0.28	0.089	0.091
	20:00:33	37	0.095	0.555	0.653	0.647	0.632	0.634	0.668	0.651	0.685	0.088	0.087	0.875	0.095	0.096	0.103	0.139	0.116	0.137	0.183	0.125	0.113	0.089	0.089	0.132	0.577	0.767	0.909	0.95	0.916	0.932	0.73	0.737	0.905	0.089	0.09	0.802	0.1	0.102	0.1	0.101	0.091	0.091	0.178	0.237	0.284	0.089	0.091
	20:20:33	37	0.095	0.565	0.65	0.642	0.63	0.633	0.664	0.645	0.684	0.087	0.087	0.877	0.095	0.096	0.103	0.138	0.115	0.137	0.182	0.125	0.113	0.089	0.089	0.132	0.588	0.77	0.907	0.945	0.916	0.917	0.701	0.715	0.932	0.089	0.09	0.798	0.1	0.102	0.1	0.1	0.091	0.091	0.179	0.24	0.286	0.089	0.091
	20:40:33	37	0.095	0.578	0.653	0.649	0.637	0.641	0.671	0.654	0.693	0.088	0.087	0.888	0.095	0.096	0.103	0.138	0.115	0.138	0.183	0.126	0.113	0.089	0.089	0.133	0.595	0.773	0.906	0.947	0.913	0.871	0.681	0.698	0.904	0.089	0.091	0.783	0.1	0.101	0.1	0.101	0.091	0.091	0.18	0.242	0.288	0.089	0.091
	21:00:33	37	0.095	0.589	0.657	0.653	0.649	0.648	0.68	0.662	0.704	0.088	0.087	0.918	0.095	0.096	0.104	0.138	0.114	0.138	0.183	0.126	0.113	0.089	0.088	0.133	0.594	0.776	0.905	0.95	0.921	0.896	0.667	0.682	0.879	0.089	0.091	0.678	0.1	0.101	0.1	0.101	0.091	0.091	0.181	0.244	0.291	0.089	0.091
	21:20:33	37	0.095	0.595	0.657	0.661	0.658	0.655	0.688	0.669	0.717	0.087	0.087	0.94	0.095	0.096	0.104	0.138	0.114	0.138	0.184	0.127	0.113	0.089	0.089	0.134	0.594	0.779	0.916	1.087	0.912	0.852	0.655	0.659	0.849	0.089	0.09	0.666	0.1	0.102	0.1	0.101	0.091	0.091	0.182	0.245	0.295	0.089	0.091
	21:40:33	37	0.095	0.613	0.662	0.672	0.67	0.662	0.694	0.679	0.729	0.088	0.087	0.966	0.095	0.096	0.104	0.137	0.114	0.139	0.184	0.128	0.113	0.09	0.089	0.135	0.599	0.787	0.683	1.079	0.887	0.836	0.635	0.635	0.823	0.089	0.09	0.723	0.101	0.102	0.1	0.101	0.091	0.091	0.183	0.248	0.297	0.089	0.091
	22:00:33	37	0.095	0.63	0.66	0.681	0.669	0.664	0.697	0.683	0.738	0.088	0.087	0.983	0.095	0.096	0.104	0.137	0.114	0.14	0.183	0.128	0.113	0.089	0.088	0.135	0.609	0.795	0.587	0.971	0.866	0.82	0.625	0.617	0.799	0.089	0.09	0.757	0.101	0.101	0.1	0.101	0.091	0.091	0.184	0.249	0.299	0.089	0.091
	22:20:33	37	0.095	0.636	0.664	0.69	0.668	0.665	0.696	0.684	0.744	0.088	0.087	0.986	0.095	0.096	0.104	0.137	0.114	0.14	0.183	0.129	0.112	0.089	0.089	0.136	0.616	0.796	0.587	0.959	0.86	0.809	0.612	0.599	0.775	0.089	0.09	0.751	0.1	0.101	0.1	0.101	0.091	0.091	0.185	0.25	0.302	0.089	0.09
	22:40:33	37.1	0.095	0.655	0.672	0.689	0.677	0.67	0.701	0.686	0.752	0.087	0.087	0.998	0.095	0.096	0.104	0.136	0.113	0.14	0.183	0.129	0.112	0.089	0.088	0.137	0.621	0.816	0.573	0.939	0.874	0.798	0.599	0.582	0.764	0.089	0.09	0.735	0.1	0.101	0.1	0.101	0.091	0.091	0.185	0.252	0.303	0.089	0.09
	23:00:33	37	0.095	0.686	0.675	0.687	0.677	0.673	0.705	0.691	0.763	0.088	0.087	1.009	0.095	0.096	0.104	0.136	0.113	0.14	0.183	0.13	0.113	0.089	0.088	0.138	0.626	0.846	0.564	0.915	0.862	0.799	0.577	0.571	0.735	0.089	0.09	0.72	0.1	0.101	0.1	0.101	0.091	0.091	0.187	0.253	0.306	0.089	0.09
	23:20:33	37	0.095	0.696	0.678	0.681	0.679	0.676	0.707	0.685	0.768	0.088	0.088	1.003	0.095	0.097	0.104	0.136	0.113	0.141	0.183	0.13	0.113	0.09	0.089	0.138	0.63	0.872	0.559	0.89	0.839	0.793	0.567	0.562	0.733	0.089	0.091	0.696	0.101	0.101	0.1	0.101	0.091	0.091	0.187	0.255	0.309	0.089	0.091
	23:40:33	37	0.095	0.698	0.686	0.68	0.682	0.679	0.709	0.692	0.777	0.088	0.088	1.019	0.095	0.096	0.104	0.136	0.112	0.14	0.183	0.129	0.112	0.09	0.089	0.139	0.635	0.878	0.559	0.862	0.826	0.793	0.556	0.552	0.721	0.089	0.091	0.682	0.1	0.101	0.1	0.101	0.091	0.092	0.188	0.256	0.311	0.089	0.091
	1 day, 0:00:33	37	0.095	0.712	0.693	0.68	0.681	0.679	0.711	0.691	0.779	0.087	0.087	1.019	0.095	0.096	0.104	0.135	0.112	0.14	0.182	0.129	0.112	0.089	0.088	0.139	0.641	0.819	0.554	0.839	0.832	0.79	0.544	0.538	0.713	0.089	0.09	0.659	0.1	0.101	0.1	0.101	0.091	0.091	0.188	0.258	0.313	0.089	0.09
	1 day, 0:20:33	37	0.095	0.716	0.713	0.692	0.692	0.688	0.723	0.711	0.798	0.088	0.087	1.052	0.095	0.096	0.104	0.135	0.112	0.14	0.182	0.129	0.112	0.089	0.089	0.14	0.643	0.791	0.552	0.825	0.806	0.799	0.535	0.53	0.704	0.089	0.09	0.662	0.1	0.101	0.1	0.101	0.091	0.091	0.189	0.259	0.316	0.089	0.091
	1 day, 0:40:33	37	0.095	0.701	0.714	0.692	0.689	0.685	0.718	0.706	0.79	0.088	0.087	1.052	0.095	0.096	0.104	0.135	0.111	0.14	0.181	0.129	0.112	0.089	0.089	0.14	0.644	0.775	0.551	0.812	0.776	0.788	0.528	0.509	0.687	0.089	0.091	0.643	0.1	0.101	0.1	0.101	0.091	0.091	0.189	0.261	0.318	0.089	0.09
	1 day, 1:00:33	37	0.095	0.697	0.728	0.699	0.698	0.694	0.723	0.712	0.809	0.088	0.087	1.087	0.095	0.096	0.104	0.135	0.111	0.141	0.182	0.129	0.112	0.09	0.089	0.141	0.648	0.758	0.551	0.803	0.757	0.787	0.521	0.5	0.687	0.089	0.091	0.64	0.1	0.101	0.1	0.101	0.091	0.091	0.19	0.262	0.321	0.089	0.09
	1 day, 1:20:33	37	0.095	0.72	0.731	0.707	0.7	0.699	0.725	0.712	0.812	0.088	0.087	1.114	0.095	0.096	0.104	0.134	0.111	0.141	0.181	0.128	0.112	0.089	0.089	0.142	0.654	0.743	0.553	0.791	0.735	0.78	0.515	0.488	0.669	0.089	0.09	0.63	0.1	0.1	0.1	0.101	0.091	0.091	0.191	0.263	0.323	0.089	0.091
	1 day, 1:40:33	37	0.095	0.722	0.734	0.717	0.706	0.704	0.731	0.71	0.816	0.087	0.087	1.143	0.095	0.096	0.104	0.134	0.11	0.141	0.18	0.128	0.111	0.089	0.089	0.143	0.656	0.726	0.552	0.782	0.718	0.772	0.512	0.479	0.658	0.089	0.09	0.622	0.1	0.101	0.1	0.101	0.091	0.091	0.191	0.263	0.324	0.089	0.091
	1 day, 2:00:33	37	0.095	0.725	0.746	0.724	0.727	0.709	0.741	0.719	0.83	0.088	0.088	1.176	0.095	0.096	0.104	0.134	0.11	0.141	0.18	0.128	0.111	0.089	0.089	0.144	0.661	0.712	0.552	0.776	0.703	0.77	0.51	0.471	0.651	0.089	0.091	0.626	0.1	0.101	0.1	0.102	0.091	0.091	0.192	0.265	0.326	0.089	0.09
	1 day, 2:20:33	37	0.095	0.73	0.75	0.729	0.745	0.712	0.746	0.718	0.841	0.087	0.087	1.202	0.095	0.096	0.104	0.133	0.11	0.141	0.179	0.127	0.111	0.089	0.088	0.145	0.663	0.697	0.551	0.76	0.687	0.763	0.507	0.463	0.643	0.089	0.09	0.618	0.1	0.1	0.1	0.101	0.091	0.091	0.192	0.266	0.33	0.089	0.09
	1 day, 2:40:33	37	0.095	0.748	0.752	0.727	0.755	0.718	0.747	0.718	0.841	0.088	0.087	1.216	0.095	0.096	0.104	0.133	0.109	0.141	0.179	0.127	0.111	0.089	0.089	0.146	0.664	0.684	0.546	0.746	0.671	0.738	0.503	0.454	0.635	0.089	0.09	0.602	0.1	0.1	0.1	0.101	0.091	0.091	0.192	0.267	0.331	0.089	0.091
	1 day, 3:00:33	37	0.095	0.751	0.764	0.746	0.78	0.724	0.762	0.737	0.861	0.088	0.087	1.241	0.095	0.097	0.104	0.133	0.109	0.141	0.179	0.127	0.111	0.089	0.089	0.148	0.66	0.674	0.544	0.738	0.659	0.728	0.504	0.451	0.629	0.089	0.091	0.599	0.1	0.1	0.1	0.102	0.091	0.091	0.193	0.269	0.334	0.089	0.091
	1 day, 3:20:33	37	0.095	0.749	0.767	0.744	0.793	0.722	0.758	0.739	0.863	0.088	0.087	1.254	0.095	0.096	0.104	0.133	0.109	0.141	0.178	0.127	0.111	0.089	0.089	0.15	0.65	0.665	0.541	0.731	0.647	0.717	0.501	0.443	0.623	0.089	0.091	0.584	0.1	0.1	0.1	0.102	0.091	0.091	0.193	0.27	0.336	0.089	0.091
	1 day, 3:40:33	37	0.095	0.772	0.776	0.745	0.806	0.723	0.759	0.743	0.868	0.088	0.087	1.266	0.095	0.096	0.104	0.132	0.108	0.141	0.178	0.127	0.111	0.089	0.089	0.153	0.646	0.659	0.539	0.723	0.636	0.707	0.5	0.438	0.617	0.089	0.09	0.57	0.1	0.1	0.1	0.102	0.091	0.091	0.194	0.271	0.339	0.089	0.09
	1 day, 4:00:33	37	0.095	0.79	0.776	0.742	0.814	0.727	0.76	0.744	0.87	0.088	0.087	1.27	0.095	0.096	0.104	0.132	0.108	0.141	0.177	0.126	0.11	0.089	0.089	0.156	0.646	0.652	0.537	0.716	0.627	0.698	0.498	0.431	0.612	0.089	0.09	0.552	0.1	0.1	0.1	0.101	0.092	0.091	0.194	0.272	0.34	0.089	0.09
	1 day, 4:20:33	37	0.095	0.824	0.784	0.751	0.822	0.736	0.766	0.757	0.885	0.088	0.087	1.285	0.095	0.096	0.104	0.132	0.107	0.141	0.177	0.126	0.11	0.089	0.089	0.159	0.642	0.644	0.536	0.71	0.621	0.69	0.496	0.428	0.607	0.089	0.09	0.542	0.1	0.1	0.1	0.102	0.091	0.091	0.194	0.273	0.342	0.089	0.091
	1 day, 4:40:33	37	0.095	0.835	0.792	0.766	0.834	0.749	0.776	0.757	0.901	0.088	0.087	1.294	0.095	0.096	0.104	0.132	0.107	0.142	0.177	0.126	0.11	0.09	0.089	0.163	0.635	0.637	0.535	0.704	0.617	0.682	0.492	0.424	0.6	0.089	0.091	0.536	0.1	0.1	0.1	0.102	0.092	0.091	0.194	0.274	0.343	0.089	0.09
	1 day, 5:00:33	37	0.095	0.863	0.792	0.764	0.84	0.749	0.776	0.757	0.913	0.088	0.087	1.294	0.095	0.096	0.104	0.131	0.107	0.141	0.176	0.125	0.11	0.089	0.089	0.168	0.627	0.628	0.534	0.698	0.61	0.673	0.488	0.42	0.594	0.089	0.091	0.526	0.1	0.1	0.1	0.102	0.092	0.091	0.195	0.275	0.345	0.089	0.091
	1 day, 5:20:33	37	0.095	0.869	0.788	0.767	0.854	0.755	0.778	0.756	0.927	0.088	0.087	1.296	0.095	0.096	0.104	0.131	0.107	0.141	0.176	0.125	0.11	0.089	0.089	0.172	0.624	0.619	0.531	0.692	0.601	0.664	0.485	0.418	0.589	0.089	0.09	0.519	0.101	0.1	0.1	0.102	0.092	0.091	0.195	0.276	0.347	0.089	0.09
	1 day, 5:40:33	37	0.095	0.886	0.786	0.771	0.863	0.771	0.784	0.768	0.948	0.088	0.087	1.305	0.095	0.096	0.104	0.131	0.106	0.141	0.175	0.124	0.11	0.089	0.089	0.177	0.624	0.61	0.533	0.686	0.596	0.657	0.485	0.416	0.584	0.089	0.09	0.516	0.101	0.1	0.1	0.102	0.091	0.091	0.195	0.277	0.35	0.089	0.09
	1 day, 6:00:33	37	0.095	0.909	0.786	0.774	0.872	0.774	0.789	0.767	0.956	0.088	0.087	1.304	0.095	0.096	0.104	0.131	0.106	0.142	0.175	0.124	0.11	0.089	0.089	0.181	0.621	0.603	0.531	0.679	0.589	0.648	0.481	0.413	0.578	0.089	0.091	0.507	0.1	0.1	0.1	0.102	0.092	0.091	0.195	0.279	0.352	0.089	0.091
	1 day, 6:20:33	37	0.095	0.924	0.785	0.782	0.877	0.782	0.795	0.774	0.976	0.088	0.087	1.311	0.095	0.096	0.104	0.131	0.106	0.142	0.174	0.124	0.11	0.089	0.089	0.184	0.612	0.595	0.532	0.673	0.585	0.642	0.478	0.41	0.574	0.089	0.09	0.5	0.1	0.1	0.1	0.102	0.091	0.091	0.195	0.28	0.353	0.089	0.09
	1 day, 6:40:33	37	0.095	0.933	0.785	0.783	0.882	0.795	0.794	0.774	0.988	0.088	0.087	1.312	0.095	0.096	0.104	0.13	0.106	0.142	0.174	0.123	0.11	0.089	0.089	0.186	0.605	0.587	0.532	0.667	0.578	0.636	0.473	0.408	0.569	0.089	0.09	0.488	0.1	0.101	0.1	0.101	0.092	0.091	0.196	0.281	0.354	0.089	0.091
	1 day, 7:00:33	37	0.095	0.948	0.782	0.792	0.891	0.815	0.804	0.79	1.002	0.088	0.087	1.318	0.095	0.096	0.104	0.13	0.105	0.142	0.174	0.123	0.11	0.089	0.089	0.188	0.596	0.578	0.535	0.662	0.574	0.631	0.469	0.406	0.565	0.089	0.09	0.483	0.1	0.101	0.1	0.101	0.091	0.091	0.196	0.281	0.357	0.089	0.091
	1 day, 7:20:33	37	0.094	0.977	0.781	0.79	0.897	0.831	0.818	0.806	1.017	0.087	0.087	1.313	0.095	0.096	0.104	0.13	0.105	0.141	0.173	0.122	0.11	0.089	0.088	0.188	0.59	0.57	0.538	0.654	0.57	0.627	0.464	0.402	0.559	0.089	0.09	0.476	0.1	0.1	0.1	0.101	0.091	0.091	0.196	0.282	0.358	0.089	0.09
	1 day, 7:40:33	37	0.094	0.997	0.79	0.785	0.89	0.843	0.825	0.809	1.029	0.088	0.087	1.316	0.095	0.096	0.104	0.13	0.105	0.141	0.173	0.122	0.11	0.089	0.089	0.189	0.586	0.562	0.536	0.648	0.565	0.622	0.464	0.402	0.556	0.089	0.091	0.467	0.1	0.1	0.1	0.101	0.091	0.091	0.197	0.284	0.359	0.089	0.09
	1 day, 8:00:33	37	0.094	0.988	0.786	0.784	0.888	0.849	0.838	0.815	1.035	0.087	0.087	1.309	0.095	0.096	0.105	0.129	0.104	0.141	0.173	0.121	0.11	0.089	0.089	0.188	0.581	0.554	0.536	0.643	0.557	0.616	0.459	0.402	0.552	0.089	0.09	0.457	0.1	0.1	0.1	0.101	0.091	0.091	0.197	0.285	0.361	0.089	0.091
	1 day, 8:20:33	37	0.094	0.995	0.804	0.785	0.895	0.866	0.874	0.828	1.057	0.088	0.087	1.297	0.095	0.096	0.105	0.129	0.104	0.142	0.173	0.121	0.11	0.089	0.089	0.188	0.579	0.548	0.534	0.638	0.555	0.613	0.459	0.402	0.551	0.089	0.09	0.457	0.1	0.1	0.1	0.101	0.092	0.091	0.197	0.286	0.363	0.089	0.091
	1 day, 8:40:33	37	0.094	1.001	0.807	0.789	0.9	0.879	0.887	0.843	1.071	0.088	0.087	1.281	0.095	0.096	0.105	0.129	0.104	0.142	0.173	0.12	0.11	0.089	0.088	0.188	0.575	0.541	0.532	0.634	0.548	0.609	0.46	0.402	0.548	0.089	0.091	0.45	0.101	0.1	0.1	0.101	0.091	0.091	0.198	0.287	0.365	0.089	0.09
	1 day, 9:00:33	37	0.094	1.015	0.808	0.792	0.901	0.897	0.903	0.848	1.089	0.088	0.087	1.272	0.095	0.096	0.105	0.129	0.104	0.142	0.173	0.12	0.111	0.089	0.088	0.188	0.572	0.535	0.528	0.627	0.542	0.604	0.457	0.401	0.541	0.089	0.09	0.448	0.1	0.1	0.1	0.101	0.091	0.091	0.198	0.288	0.366	0.089	0.091
	1 day, 9:20:33	37	0.094	1.026	0.79	0.801	0.899	0.899	0.916	0.849	1.1	0.088	0.087	1.267	0.095	0.096	0.105	0.129	0.104	0.142	0.172	0.119	0.111	0.09	0.089	0.188	0.568	0.527	0.523	0.624	0.535	0.596	0.451	0.399	0.534	0.089	0.091	0.441	0.1	0.1	0.1	0.101	0.092	0.091	0.198	0.29	0.367	0.089	0.09
	1 day, 9:40:33	36.9	0.094	1.027	0.789	0.812	0.887	0.899	0.924	0.844	1.106	0.088	0.087	1.263	0.095	0.096	0.105	0.129	0.103	0.141	0.171	0.118	0.11	0.089	0.088	0.187	0.563	0.519	0.52	0.621	0.529	0.591	0.448	0.4	0.53	0.089	0.09	0.434	0.1	0.1	0.1	0.101	0.091	0.091	0.198	0.291	0.369	0.089	0.091
	1 day, 10:00:33	37	0.093	1.038	0.807	0.823	0.898	0.909	0.948	0.87	1.13	0.087	0.087	1.239	0.095	0.096	0.105	0.128	0.103	0.141	0.172	0.118	0.111	0.089	0.088	0.188	0.56	0.511	0.52	0.616	0.528	0.591	0.445	0.4	0.531	0.089	0.09	0.437	0.1	0.1	0.1	0.101	0.091	0.091	0.198	0.293	0.371	0.089	0.09
	1 day, 10:20:33	37	0.094	1.053	0.821	0.818	0.896	0.909	0.957	0.885	1.14	0.088	0.088	1.233	0.095	0.096	0.105	0.128	0.103	0.141	0.172	0.118	0.111	0.089	0.089	0.186	0.556	0.503	0.518	0.612	0.522	0.586	0.44	0.397	0.526	0.089	0.091	0.432	0.1	0.101	0.1	0.101	0.091	0.091	0.199	0.293	0.373	0.089	0.091
	1 day, 10:40:33	37	0.094	1.066	0.828	0.818	0.895	0.907	0.962	0.893	1.147	0.088	0.087	1.23	0.095	0.096	0.105	0.128	0.103	0.141	0.171	0.117	0.111	0.089	0.089	0.184	0.55	0.494	0.513	0.609	0.517	0.583	0.435	0.397	0.522	0.089	0.091	0.427	0.101	0.101	0.1	0.101	0.091	0.091	0.199	0.294	0.374	0.089	0.091
	1 day, 11:00:33	37	0.094	1.078	0.84	0.82	0.904	0.91	0.974	0.911	1.156	0.088	0.087	1.22	0.095	0.095	0.105	0.127	0.103	0.141	0.171	0.116	0.111	0.089	0.089	0.184	0.543	0.484	0.509	0.607	0.513	0.581	0.43	0.396	0.519	0.089	0.09	0.425	0.101	0.1	0.1	0.101	0.091	0.091	0.199	0.296	0.376	0.089	0.091
	1 day, 11:20:33	37	0.094	1.081	0.85	0.818	0.908	0.91	0.981	0.923	1.164	0.088	0.088	1.216	0.095	0.095	0.106	0.127	0.102	0.141	0.171	0.116	0.111	0.089	0.089	0.184	0.535	0.475	0.504	0.604	0.51	0.579	0.427	0.395	0.514	0.089	0.091	0.421	0.101	0.1	0.1	0.101	0.092	0.091	0.2	0.297	0.379	0.089	0.091
	1 day, 11:40:33	37	0.094	1.091	0.849	0.815	0.917	0.908	0.984	0.93	1.163	0.088	0.087	1.208	0.095	0.095	0.105	0.127	0.102	0.141	0.171	0.115	0.111	0.089	0.089	0.184	0.53	0.467	0.5	0.602	0.509	0.579	0.425	0.394	0.512	0.089	0.091	0.417	0.101	0.1	0.1	0.101	0.092	0.091	0.2	0.299	0.379	0.089	0.091
	1 day, 12:00:33	37	0.094	1.098	0.856	0.82	0.925	0.904	0.988	0.937	1.165	0.087	0.087	1.196	0.095	0.095	0.105	0.127	0.102	0.141	0.17	0.115	0.111	0.089	0.088	0.185	0.525	0.459	0.495	0.598	0.505	0.579	0.421	0.392	0.508	0.089	0.09	0.415	0.101	0.099	0.1	0.101	0.091	0.091	0.2	0.3	0.382	0.089	0.09
	1 day, 12:20:33	37	0.094	1.109	0.839	0.825	0.919	0.902	0.994	0.934	1.166	0.088	0.087	1.222	0.095	0.095	0.105	0.126	0.102	0.141	0.17	0.114	0.112	0.089	0.089	0.186	0.52	0.453	0.49	0.594	0.5	0.574	0.416	0.391	0.502	0.089	0.09	0.408	0.101	0.1	0.1	0.101	0.091	0.091	0.2	0.3	0.382	0.089	0.091
	1 day, 12:40:33	37	0.094	1.117	0.851	0.833	0.918	0.897	0.995	0.937	1.165	0.088	0.087	1.217	0.095	0.095	0.105	0.126	0.102	0.141	0.17	0.113	0.112	0.089	0.088	0.187	0.514	0.445	0.486	0.589	0.496	0.574	0.413	0.39	0.497	0.089	0.09	0.404	0.1	0.099	0.1	0.101	0.091	0.091	0.2	0.302	0.383	0.089	0.091
	1 day, 13:00:33	36.9	0.094	1.129	0.861	0.826	0.928	0.907	1.001	0.951	1.172	0.087	0.087	1.171	0.094	0.095	0.106	0.126	0.101	0.141	0.171	0.113	0.112	0.089	0.089	0.188	0.51	0.44	0.482	0.584	0.492	0.572	0.412	0.388	0.495	0.089	0.091	0.402	0.101	0.1	0.1	0.101	0.092	0.091	0.201	0.303	0.386	0.089	0.091
	1 day, 13:20:33	37	0.094	1.135	0.863	0.833	0.93	0.909	0.999	0.958	1.176	0.088	0.087	1.161	0.095	0.095	0.105	0.126	0.101	0.141	0.17	0.113	0.112	0.089	0.088	0.188	0.507	0.434	0.477	0.58	0.487	0.569	0.41	0.388	0.489	0.089	0.09	0.398	0.101	0.1	0.1	0.101	0.091	0.091	0.201	0.305	0.387	0.089	0.091
	1 day, 13:40:33	37	0.094	1.133	0.859	0.835	0.928	0.905	1	0.96	1.176	0.088	0.087	1.169	0.094	0.094	0.105	0.126	0.101	0.14	0.169	0.112	0.112	0.089	0.089	0.189	0.505	0.429	0.472	0.574	0.482	0.564	0.406	0.388	0.483	0.089	0.091	0.393	0.101	0.1	0.1	0.101	0.091	0.091	0.201	0.306	0.388	0.089	0.09
	1 day, 14:00:33	37	0.094	1.135	0.866	0.834	0.927	0.891	0.998	0.966	1.177	0.088	0.087	1.198	0.094	0.094	0.105	0.125	0.101	0.14	0.169	0.111	0.112	0.089	0.088	0.193	0.502	0.424	0.468	0.568	0.477	0.558	0.403	0.386	0.477	0.089	0.091	0.39	0.1	0.1	0.1	0.101	0.091	0.091	0.202	0.307	0.389	0.089	0.09
	1 day, 14:20:33	37	0.093	1.15	0.874	0.838	0.943	0.919	1.004	0.983	1.192	0.088	0.087	1.115	0.094	0.094	0.106	0.125	0.101	0.14	0.17	0.111	0.113	0.089	0.089	0.192	0.5	0.421	0.464	0.559	0.475	0.554	0.404	0.385	0.477	0.089	0.09	0.389	0.101	0.1	0.1	0.101	0.091	0.091	0.202	0.308	0.39	0.089	0.091
	1 day, 14:40:33	37	0.094	1.141	0.862	0.838	0.949	0.918	0.994	0.993	1.199	0.088	0.087	1.142	0.095	0.094	0.106	0.125	0.101	0.14	0.169	0.111	0.113	0.089	0.089	0.193	0.5	0.417	0.46	0.552	0.47	0.545	0.402	0.384	0.471	0.089	0.09	0.384	0.101	0.1	0.1	0.101	0.091	0.091	0.202	0.31	0.393	0.089	0.091
	1 day, 15:00:33	37	0.093	1.141	0.862	0.84	0.961	0.921	0.995	0.998	1.203	0.087	0.087	1.12	0.094	0.094	0.106	0.125	0.1	0.14	0.169	0.11	0.113	0.089	0.089	0.192	0.5	0.413	0.456	0.546	0.465	0.537	0.402	0.385	0.466	0.089	0.091	0.381	0.101	0.1	0.1	0.101	0.091	0.091	0.202	0.311	0.394	0.089	0.091
	1 day, 15:20:33	37	0.093	1.144	0.871	0.838	0.965	0.923	0.985	0.992	1.204	0.087	0.087	1.155	0.095	0.094	0.106	0.125	0.1	0.139	0.169	0.11	0.113	0.089	0.089	0.193	0.498	0.408	0.451	0.539	0.459	0.529	0.399	0.383	0.46	0.089	0.09	0.377	0.1	0.1	0.1	0.101	0.091	0.091	0.203	0.312	0.396	0.089	0.091
	1 day, 15:40:33	37	0.093	1.152	0.886	0.848	0.982	0.924	0.998	1.006	1.219	0.088	0.087	1.122	0.095	0.094	0.106	0.124	0.1	0.139	0.169	0.109	0.114	0.089	0.089	0.193	0.497	0.405	0.447	0.532	0.455	0.522	0.399	0.382	0.458	0.089	0.091	0.376	0.101	0.1	0.1	0.101	0.091	0.091	0.203	0.313	0.398	0.089	0.091
	1 day, 16:00:33	37	0.093	1.152	0.886	0.848	0.986	0.93	0.991	1.008	1.224	0.087	0.087	1.118	0.094	0.094	0.106	0.124	0.1	0.139	0.169	0.109	0.114	0.089	0.088	0.194	0.497	0.4	0.443	0.526	0.45	0.514	0.399	0.382	0.454	0.089	0.091	0.373	0.1	0.1	0.1	0.101	0.091	0.091	0.203	0.314	0.401	0.089	0.09
	1 day, 16:20:33	37	0.093	1.154	0.889	0.855	0.993	0.937	0.996	1.008	1.231	0.088	0.087	1.113	0.094	0.094	0.106	0.124	0.1	0.139	0.169	0.108	0.114	0.089	0.089	0.19	0.496	0.396	0.44	0.52	0.444	0.506	0.397	0.38	0.45	0.089	0.091	0.371	0.101	0.1	0.1	0.101	0.091	0.091	0.203	0.315	0.402	0.089	0.091
	1 day, 16:40:33	37	0.092	1.156	0.916	0.861	0.997	0.933	0.992	1.017	1.234	0.088	0.087	1.126	0.095	0.094	0.106	0.124	0.1	0.139	0.169	0.108	0.114	0.089	0.089	0.187	0.498	0.392	0.436	0.514	0.438	0.498	0.395	0.38	0.446	0.089	0.09	0.367	0.101	0.101	0.1	0.101	0.091	0.091	0.204	0.317	0.405	0.089	0.09
	1 day, 17:00:33	37	0.092	1.165	0.922	0.865	1.011	0.946	1.005	1.03	1.244	0.088	0.087	1.08	0.094	0.093	0.106	0.124	0.099	0.139	0.169	0.108	0.115	0.089	0.089	0.182	0.498	0.389	0.433	0.508	0.433	0.491	0.395	0.378	0.444	0.089	0.09	0.365	0.1	0.101	0.1	0.101	0.091	0.091	0.204	0.317	0.407	0.089	0.09
	1 day, 17:20:33	37	0.092	1.168	0.933	0.864	1.017	0.957	0.995	1.037	1.253	0.088	0.087	1.087	0.094	0.093	0.106	0.123	0.099	0.139	0.169	0.108	0.115	0.089	0.089	0.177	0.497	0.386	0.43	0.502	0.426	0.484	0.393	0.377	0.44	0.089	0.09	0.362	0.1	0.1	0.1	0.101	0.091	0.091	0.204	0.318	0.407	0.089	0.091
	1 day, 17:40:33	37	0.092	1.166	0.934	0.866	1.011	0.946	0.995	1.035	1.255	0.087	0.087	1.079	0.094	0.093	0.106	0.123	0.099	0.138	0.168	0.107	0.116	0.089	0.088	0.174	0.495	0.383	0.426	0.496	0.419	0.478	0.392	0.376	0.437	0.089	0.091	0.358	0.1	0.101	0.1	0.101	0.091	0.091	0.205	0.318	0.408	0.089	0.09
	1 day, 18:00:33	37	0.092	1.165	0.956	0.87	1.009	0.956	1.004	1.047	1.265	0.088	0.087	1.058	0.095	0.093	0.106	0.123	0.099	0.138	0.168	0.107	0.116	0.089	0.088	0.167	0.494	0.381	0.424	0.49	0.415	0.473	0.39	0.375	0.435	0.089	0.09	0.356	0.1	0.1	0.1	0.101	0.091	0.091	0.205	0.32	0.409	0.089	0.09
	1 day, 18:20:33	37	0.091	1.161	0.954	0.883	1.011	0.958	1.001	1.042	1.268	0.087	0.087	1.018	0.094	0.092	0.106	0.122	0.099	0.138	0.168	0.107	0.116	0.089	0.088	0.163	0.494	0.378	0.42	0.484	0.41	0.467	0.388	0.373	0.432	0.089	0.09	0.352	0.1	0.1	0.1	0.101	0.091	0.091	0.205	0.321	0.41	0.089	0.09
	1 day, 18:40:33	37	0.091	1.152	0.955	0.881	1.017	0.967	1.013	1.045	1.278	0.088	0.087	0.97	0.094	0.093	0.106	0.122	0.099	0.138	0.168	0.107	0.116	0.089	0.089	0.156	0.492	0.377	0.418	0.479	0.407	0.462	0.387	0.372	0.431	0.089	0.09	0.351	0.101	0.1	0.1	0.101	0.091	0.091	0.205	0.322	0.413	0.089	0.09
	1 day, 19:00:33	37	0.091	1.157	0.972	0.897	1.03	0.982	1.028	1.055	1.296	0.088	0.087	0.906	0.094	0.093	0.107	0.123	0.099	0.138	0.168	0.106	0.117	0.089	0.089	0.152	0.489	0.376	0.416	0.474	0.405	0.457	0.386	0.371	0.43	0.089	0.09	0.349	0.101	0.101	0.1	0.101	0.091	0.091	0.206	0.324	0.414	0.089	0.091
	1 day, 19:20:33	37	0.091	1.15	0.979	0.892	1.03	0.981	1.017	1.045	1.293	0.088	0.087	0.815	0.094	0.093	0.107	0.122	0.099	0.138	0.168	0.106	0.117	0.089	0.089	0.147	0.484	0.374	0.413	0.47	0.401	0.452	0.385	0.369	0.427	0.089	0.09	0.345	0.1	0.101	0.1	0.101	0.091	0.091	0.206	0.325	0.415	0.089	0.091
	1 day, 19:40:33	37	0.091	1.145	0.989	0.9	1.032	0.981	1.017	1.036	1.295	0.087	0.087	0.766	0.094	0.092	0.107	0.122	0.099	0.138	0.168	0.106	0.118	0.089	0.089	0.141	0.481	0.372	0.411	0.466	0.397	0.447	0.382	0.367	0.423	0.089	0.09	0.341	0.101	0.1	0.1	0.101	0.091	0.091	0.206	0.326	0.416	0.089	0.09
	1 day, 20:00:33	37	0.091	1.145	1	0.913	1.038	0.997	1.034	1.048	1.311	0.087	0.087	0.599	0.094	0.092	0.107	0.122	0.099	0.137	0.168	0.106	0.118	0.089	0.089	0.137	0.48	0.373	0.409	0.461	0.397	0.444	0.382	0.368	0.423	0.089	0.09	0.341	0.101	0.101	0.1	0.101	0.091	0.091	0.206	0.327	0.418	0.089	0.091
	1 day, 20:20:33	37	0.091	1.143	1.017	0.924	1.044	1.002	1.036	1.054	1.317	0.087	0.087	0.616	0.094	0.092	0.107	0.121	0.098	0.137	0.168	0.105	0.119	0.089	0.088	0.133	0.48	0.372	0.407	0.458	0.394	0.44	0.382	0.366	0.421	0.089	0.09	0.339	0.101	0.1	0.1	0.1	0.091	0.091	0.207	0.328	0.42	0.089	0.09
	1 day, 20:40:33	37	0.091	1.146	1.023	0.935	1.053	0.995	1.046	1.059	1.323	0.088	0.087	0.502	0.095	0.092	0.107	0.121	0.099	0.137	0.168	0.105	0.119	0.089	0.089	0.131	0.48	0.372	0.406	0.454	0.392	0.436	0.38	0.366	0.419	0.089	0.091	0.337	0.101	0.1	0.1	0.101	0.091	0.091	0.207	0.328	0.421	0.089	0.091
	1 day, 21:00:33	37	0.091	1.14	1.03	0.945	1.064	1.007	1.055	1.079	1.332	0.088	0.087	0.457	0.094	0.092	0.107	0.121	0.098	0.137	0.168	0.105	0.12	0.089	0.088	0.129	0.478	0.373	0.405	0.451	0.391	0.433	0.379	0.366	0.418	0.089	0.091	0.336	0.101	0.1	0.1	0.1	0.091	0.091	0.207	0.329	0.424	0.089	0.09
	1 day, 21:20:33	37	0.091	1.139	1.052	0.949	1.075	1.013	1.072	1.107	1.344	0.088	0.087	0.329	0.095	0.092	0.107	0.121	0.098	0.137	0.168	0.105	0.121	0.089	0.088	0.128	0.476	0.374	0.403	0.448	0.39	0.429	0.379	0.366	0.417	0.089	0.091	0.335	0.101	0.101	0.1	0.101	0.091	0.091	0.208	0.33	0.425	0.089	0.091
	1 day, 21:40:33	36.9	0.091	1.143	1.051	0.951	1.089	1.021	1.073	1.114	1.349	0.088	0.088	0.325	0.094	0.092	0.107	0.121	0.098	0.137	0.168	0.105	0.122	0.089	0.089	0.127	0.476	0.374	0.401	0.446	0.389	0.426	0.377	0.365	0.416	0.089	0.09	0.334	0.1	0.101	0.1	0.101	0.091	0.091	0.208	0.331	0.426	0.089	0.091
	1 day, 22:00:33	37	0.091	1.147	1.061	0.952	1.1	1.012	1.072	1.117	1.353	0.088	0.087	0.298	0.094	0.092	0.107	0.12	0.098	0.137	0.168	0.105	0.122	0.089	0.089	0.127	0.475	0.374	0.4	0.443	0.387	0.424	0.376	0.364	0.414	0.089	0.09	0.332	0.1	0.1	0.1	0.101	0.091	0.091	0.208	0.332	0.427	0.089	0.09
	1 day, 22:20:33	37	0.091	1.152	1.071	0.96	1.107	1.022	1.082	1.13	1.358	0.088	0.087	0.275	0.094	0.092	0.107	0.121	0.098	0.137	0.169	0.105	0.123	0.089	0.089	0.126	0.473	0.375	0.399	0.441	0.385	0.422	0.376	0.365	0.413	0.089	0.091	0.33	0.1	0.101	0.1	0.101	0.091	0.091	0.209	0.334	0.428	0.089	0.091
	1 day, 22:40:33	37	0.09	1.153	1.079	0.971	1.115	1.027	1.085	1.135	1.36	0.088	0.087	0.279	0.094	0.092	0.107	0.12	0.098	0.137	0.168	0.104	0.123	0.089	0.088	0.124	0.47	0.376	0.397	0.439	0.384	0.419	0.375	0.364	0.411	0.089	0.09	0.329	0.101	0.1	0.1	0.101	0.091	0.091	0.209	0.335	0.43	0.089	0.09
	1 day, 23:00:33	37	0.089	1.157	1.084	0.974	1.123	1.041	1.093	1.147	1.363	0.088	0.088	0.282	0.094	0.092	0.108	0.12	0.098	0.137	0.168	0.105	0.124	0.089	0.089	0.125	0.467	0.376	0.396	0.437	0.383	0.417	0.374	0.364	0.409	0.089	0.09	0.328	0.1	0.101	0.1	0.101	0.091	0.092	0.209	0.335	0.432	0.089	0.09
	1 day, 23:20:33	37	0.088	1.168	1.104	0.986	1.128	1.039	1.097	1.158	1.363	0.088	0.087	0.278	0.094	0.092	0.107	0.12	0.098	0.137	0.168	0.104	0.125	0.089	0.089	0.125	0.464	0.376	0.395	0.435	0.381	0.415	0.374	0.364	0.408	0.089	0.091	0.326	0.101	0.101	0.1	0.101	0.091	0.092	0.209	0.336	0.434	0.089	0.09
	1 day, 23:40:33	37	0.088	1.169	1.109	1.004	1.143	1.047	1.103	1.167	1.363	0.088	0.087	0.3	0.094	0.092	0.107	0.12	0.097	0.137	0.167	0.104	0.126	0.089	0.088	0.124	0.462	0.376	0.393	0.433	0.379	0.413	0.373	0.364	0.406	0.089	0.091	0.325	0.1	0.101	0.1	0.101	0.091	0.092	0.209	0.337	0.436	0.089	0.091
	2 days, 0:00:33	37	0.087	1.178	1.123	1.012	1.147	1.059	1.103	1.172	1.363	0.088	0.087	0.298	0.094	0.092	0.107	0.119	0.098	0.137	0.167	0.104	0.126	0.089	0.089	0.122	0.46	0.376	0.392	0.43	0.377	0.411	0.373	0.364	0.404	0.089	0.09	0.324	0.1	0.101	0.1	0.1	0.091	0.092	0.209	0.338	0.435	0.089	0.09
	2 days, 0:20:33	37	0.088	1.188	1.129	1.016	1.161	1.054	1.115	1.184	1.365	0.088	0.087	0.296	0.094	0.092	0.107	0.119	0.097	0.136	0.167	0.104	0.127	0.089	0.088	0.121	0.458	0.377	0.391	0.429	0.377	0.41	0.373	0.365	0.404	0.089	0.09	0.323	0.101	0.101	0.1	0.101	0.091	0.092	0.21	0.339	0.437	0.089	0.091
	2 days, 0:40:33	37	0.087	1.201	1.14	1.034	1.17	1.06	1.122	1.193	1.364	0.088	0.087	0.295	0.094	0.093	0.107	0.119	0.098	0.136	0.167	0.104	0.128	0.089	0.089	0.124	0.456	0.377	0.389	0.428	0.376	0.409	0.374	0.366	0.402	0.089	0.09	0.322	0.101	0.101	0.1	0.101	0.091	0.092	0.21	0.34	0.439	0.089	0.091
	2 days, 1:00:33	37	0.087	1.203	1.154	1.04	1.174	1.062	1.126	1.197	1.366	0.088	0.087	0.285	0.095	0.093	0.107	0.119	0.097	0.136	0.166	0.104	0.129	0.09	0.089	0.123	0.455	0.377	0.388	0.427	0.375	0.408	0.373	0.365	0.401	0.089	0.091	0.321	0.1	0.101	0.1	0.101	0.091	0.092	0.211	0.341	0.44	0.089	0.091
	2 days, 1:20:33	37	0.087	1.207	1.158	1.042	1.18	1.068	1.129	1.206	1.367	0.088	0.087	0.277	0.094	0.093	0.108	0.118	0.097	0.136	0.166	0.104	0.13	0.089	0.089	0.124	0.453	0.376	0.387	0.425	0.374	0.407	0.372	0.364	0.399	0.089	0.091	0.32	0.1	0.101	0.1	0.101	0.091	0.092	0.211	0.342	0.442	0.089	0.091
	2 days, 1:40:33	37	0.087	1.211	1.167	1.053	1.183	1.062	1.135	1.21	1.364	0.087	0.087	0.266	0.094	0.093	0.107	0.118	0.097	0.136	0.165	0.104	0.131	0.089	0.089	0.122	0.452	0.376	0.385	0.423	0.372	0.405	0.371	0.363	0.398	0.089	0.09	0.318	0.1	0.101	0.1	0.101	0.091	0.092	0.211	0.343	0.443	0.089	0.09
	2 days, 2:00:33	37	0.087	1.2	1.181	1.067	1.189	1.063	1.141	1.218	1.363	0.088	0.087	0.256	0.094	0.093	0.108	0.118	0.097	0.136	0.165	0.104	0.132	0.089	0.089	0.122	0.45	0.376	0.385	0.422	0.372	0.405	0.371	0.364	0.397	0.089	0.091	0.318	0.101	0.101	0.1	0.101	0.091	0.093	0.211	0.344	0.444	0.089	0.091
	2 days, 2:20:33	37	0.087	1.206	1.185	1.079	1.196	1.074	1.143	1.223	1.36	0.088	0.087	0.247	0.094	0.093	0.108	0.118	0.097	0.136	0.166	0.104	0.133	0.089	0.089	0.122	0.448	0.375	0.384	0.421	0.371	0.403	0.37	0.363	0.396	0.089	0.09	0.317	0.1	0.101	0.1	0.101	0.091	0.093	0.212	0.345	0.446	0.089	0.09
	2 days, 2:40:33	37	0.087	1.214	1.191	1.096	1.204	1.08	1.147	1.232	1.355	0.087	0.087	0.233	0.094	0.093	0.107	0.118	0.097	0.136	0.165	0.104	0.133	0.089	0.088	0.123	0.447	0.375	0.382	0.419	0.37	0.402	0.37	0.362	0.394	0.089	0.09	0.315	0.1	0.101	0.1	0.1	0.09	0.093	0.212	0.346	0.446	0.088	0.09
	2 days, 3:00:33	37	0.087	1.215	1.194	1.108	1.212	1.098	1.153	1.242	1.353	0.088	0.087	0.219	0.094	0.093	0.108	0.118	0.097	0.136	0.165	0.104	0.135	0.089	0.088	0.123	0.446	0.375	0.381	0.419	0.37	0.403	0.37	0.362	0.394	0.089	0.09	0.315	0.1	0.101	0.1	0.101	0.091	0.093	0.212	0.347	0.45	0.089	0.09
	2 days, 3:20:33	37	0.087	1.203	1.206	1.114	1.221	1.104	1.16	1.252	1.352	0.088	0.087	0.201	0.094	0.093	0.108	0.118	0.097	0.137	0.165	0.104	0.137	0.089	0.089	0.123	0.445	0.375	0.381	0.418	0.37	0.402	0.369	0.363	0.393	0.089	0.091	0.313	0.1	0.101	0.1	0.101	0.091	0.094	0.213	0.348	0.45	0.089	0.091
	2 days, 3:40:33	37	0.087	1.213	1.208	1.117	1.225	1.102	1.159	1.25	1.345	0.088	0.087	0.193	0.094	0.093	0.108	0.117	0.097	0.137	0.165	0.104	0.137	0.089	0.089	0.122	0.444	0.374	0.38	0.416	0.368	0.401	0.368	0.362	0.391	0.089	0.09	0.311	0.1	0.101	0.1	0.101	0.091	0.094	0.213	0.35	0.453	0.089	0.091
	2 days, 4:00:33	37	0.087	1.22	1.22	1.121	1.23	1.113	1.168	1.26	1.345	0.088	0.087	0.172	0.094	0.093	0.108	0.117	0.097	0.136	0.164	0.104	0.139	0.089	0.089	0.125	0.443	0.374	0.379	0.416	0.368	0.4	0.368	0.362	0.391	0.089	0.09	0.309	0.1	0.101	0.1	0.1	0.091	0.095	0.213	0.351	0.454	0.089	0.091
	2 days, 4:20:33	37	0.087	1.224	1.228	1.132	1.237	1.117	1.176	1.265	1.337	0.088	0.087	0.161	0.094	0.093	0.108	0.117	0.097	0.137	0.165	0.104	0.14	0.089	0.088	0.124	0.443	0.374	0.378	0.414	0.367	0.4	0.368	0.361	0.39	0.089	0.09	0.307	0.1	0.101	0.1	0.101	0.091	0.095	0.213	0.352	0.456	0.089	0.091
	2 days, 4:40:33	37	0.087	1.219	1.238	1.145	1.243	1.12	1.184	1.277	1.33	0.087	0.087	0.145	0.094	0.093	0.107	0.117	0.097	0.137	0.164	0.105	0.141	0.089	0.088	0.121	0.443	0.373	0.378	0.413	0.367	0.399	0.367	0.361	0.388	0.089	0.09	0.306	0.1	0.101	0.1	0.101	0.09	0.095	0.213	0.352	0.457	0.089	0.09
	2 days, 5:00:33	37	0.087	1.218	1.242	1.156	1.25	1.125	1.187	1.274	1.325	0.088	0.087	0.132	0.094	0.093	0.108	0.117	0.097	0.137	0.165	0.105	0.143	0.089	0.088	0.122	0.443	0.373	0.377	0.412	0.366	0.398	0.367	0.361	0.388	0.089	0.09	0.304	0.1	0.101	0.1	0.101	0.091	0.096	0.214	0.353	0.46	0.089	0.09
	2 days, 5:20:33	37	0.087	1.209	1.244	1.166	1.251	1.123	1.189	1.277	1.33	0.088	0.087	0.124	0.094	0.093	0.107	0.117	0.097	0.137	0.164	0.105	0.144	0.09	0.089	0.123	0.443	0.371	0.376	0.411	0.365	0.397	0.366	0.359	0.386	0.089	0.09	0.302	0.101	0.101	0.1	0.101	0.091	0.097	0.214	0.355	0.461	0.089	0.091
	2 days, 5:40:33	37	0.087	1.21	1.247	1.171	1.255	1.128	1.195	1.274	1.321	0.087	0.087	0.116	0.094	0.093	0.107	0.116	0.097	0.137	0.164	0.105	0.145	0.089	0.088	0.122	0.442	0.371	0.376	0.41	0.364	0.396	0.366	0.36	0.385	0.089	0.09	0.3	0.1	0.101	0.1	0.101	0.091	0.097	0.214	0.356	0.463	0.089	0.09
	2 days, 6:00:33	37	0.087	1.217	1.252	1.179	1.262	1.136	1.201	1.286	1.318	0.088	0.087	0.112	0.094	0.093	0.108	0.116	0.097	0.138	0.164	0.105	0.147	0.089	0.089	0.118	0.442	0.37	0.375	0.408	0.364	0.396	0.366	0.359	0.385	0.089	0.09	0.299	0.101	0.102	0.1	0.101	0.091	0.098	0.215	0.356	0.465	0.089	0.09
	2 days, 6:20:33	37	0.087	1.22	1.251	1.185	1.265	1.137	1.201	1.288	1.31	0.088	0.087	0.108	0.094	0.093	0.108	0.116	0.097	0.138	0.164	0.105	0.148	0.089	0.088	0.118	0.441	0.37	0.374	0.407	0.364	0.395	0.365	0.359	0.384	0.089	0.09	0.298	0.1	0.102	0.1	0.101	0.09	0.099	0.215	0.358	0.467	0.089	0.09
	2 days, 6:40:33	37	0.087	1.225	1.249	1.196	1.267	1.139	1.21	1.294	1.313	0.088	0.088	0.104	0.094	0.093	0.108	0.116	0.097	0.138	0.163	0.106	0.15	0.09	0.089	0.12	0.44	0.369	0.374	0.406	0.363	0.395	0.365	0.359	0.383	0.089	0.091	0.296	0.101	0.102	0.1	0.101	0.091	0.1	0.215	0.359	0.468	0.089	0.091
	2 days, 7:00:33	37	0.087	1.235	1.257	1.206	1.272	1.149	1.217	1.298	1.305	0.087	0.087	0.104	0.094	0.093	0.108	0.116	0.097	0.138	0.162	0.105	0.15	0.089	0.088	0.12	0.439	0.369	0.373	0.405	0.363	0.394	0.365	0.359	0.383	0.089	0.09	0.295	0.1	0.102	0.1	0.101	0.091	0.101	0.216	0.359	0.469	0.089	0.09
	2 days, 7:20:33	37	0.087	1.233	1.261	1.214	1.278	1.149	1.223	1.305	1.298	0.088	0.087	0.102	0.094	0.094	0.108	0.116	0.098	0.139	0.163	0.106	0.152	0.089	0.089	0.12	0.438	0.369	0.372	0.405	0.363	0.393	0.366	0.359	0.382	0.089	0.091	0.294	0.101	0.102	0.101	0.101	0.091	0.102	0.216	0.36	0.47	0.089	0.091
	2 days, 7:40:33	37	0.087	1.239	1.266	1.214	1.281	1.144	1.226	1.312	1.296	0.087	0.087	0.099	0.094	0.093	0.108	0.115	0.097	0.139	0.162	0.106	0.153	0.089	0.088	0.121	0.437	0.368	0.371	0.403	0.362	0.392	0.364	0.358	0.381	0.089	0.09	0.292	0.1	0.101	0.1	0.1	0.091	0.103	0.216	0.36	0.472	0.089	0.09
	2 days, 8:00:33	37	0.087	1.246	1.264	1.218	1.281	1.147	1.23	1.309	1.288	0.088	0.087	0.096	0.094	0.094	0.108	0.115	0.097	0.139	0.162	0.106	0.154	0.089	0.089	0.119	0.436	0.367	0.371	0.402	0.362	0.39	0.364	0.357	0.38	0.089	0.09	0.291	0.101	0.102	0.1	0.101	0.091	0.105	0.216	0.362	0.474	0.089	0.091
	2 days, 8:20:33	37	0.087	1.236	1.266	1.222	1.286	1.15	1.232	1.31	1.268	0.088	0.087	0.095	0.094	0.094	0.108	0.115	0.097	0.14	0.162	0.106	0.155	0.089	0.089	0.118	0.435	0.367	0.37	0.401	0.361	0.389	0.363	0.357	0.379	0.089	0.091	0.289	0.1	0.101	0.1	0.101	0.091	0.106	0.217	0.363	0.476	0.089	0.09
	2 days, 8:40:33	37	0.087	1.23	1.268	1.233	1.289	1.152	1.24	1.316	1.268	0.088	0.087	0.096	0.094	0.094	0.108	0.115	0.098	0.14	0.161	0.107	0.156	0.089	0.089	0.117	0.434	0.366	0.37	0.401	0.361	0.389	0.363	0.357	0.379	0.089	0.091	0.288	0.1	0.101	0.101	0.101	0.091	0.108	0.217	0.364	0.478	0.089	0.091
	2 days, 9:00:33	37	0.087	1.224	1.272	1.238	1.29	1.16	1.246	1.328	1.269	0.087	0.087	0.096	0.094	0.095	0.108	0.115	0.098	0.14	0.162	0.107	0.157	0.089	0.089	0.118	0.433	0.366	0.369	0.4	0.36	0.388	0.363	0.357	0.378	0.089	0.09	0.287	0.101	0.101	0.101	0.101	0.091	0.109	0.217	0.365	0.479	0.089	0.091
	2 days, 9:20:33	37	0.087	1.223	1.263	1.25	1.294	1.161	1.247	1.324	1.279	0.088	0.087	0.096	0.094	0.095	0.108	0.115	0.098	0.14	0.161	0.107	0.157	0.089	0.088	0.119	0.432	0.365	0.368	0.399	0.36	0.387	0.363	0.355	0.376	0.089	0.09	0.285	0.1	0.101	0.101	0.101	0.091	0.111	0.217	0.366	0.48	0.089	0.091
	2 days, 9:40:33	37	0.087	1.24	1.268	1.262	1.301	1.168	1.255	1.337	1.237	0.088	0.087	0.094	0.094	0.096	0.108	0.115	0.098	0.14	0.161	0.107	0.159	0.089	0.088	0.117	0.431	0.366	0.367	0.398	0.36	0.387	0.363	0.357	0.377	0.089	0.09	0.284	0.101	0.102	0.101	0.1	0.091	0.113	0.218	0.366	0.481	0.089	0.09
	2 days, 10:00:33	37	0.087	1.255	1.27	1.27	1.303	1.173	1.26	1.343	1.228	0.088	0.087	0.094	0.094	0.096	0.108	0.115	0.098	0.141	0.161	0.107	0.158	0.089	0.089	0.117	0.43	0.365	0.367	0.397	0.36	0.386	0.362	0.357	0.376	0.089	0.091	0.283	0.1	0.101	0.101	0.1	0.091	0.115	0.218	0.368	0.484	0.089	0.09
	2 days, 10:20:33	37	0.087	1.251	1.281	1.279	1.308	1.184	1.264	1.345	1.251	0.088	0.087	0.093	0.094	0.096	0.108	0.115	0.098	0.141	0.161	0.107	0.159	0.089	0.089	0.116	0.428	0.365	0.366	0.397	0.359	0.385	0.362	0.355	0.374	0.089	0.09	0.282	0.1	0.101	0.101	0.1	0.091	0.116	0.218	0.368	0.486	0.089	0.091
	2 days, 10:40:33	37	0.087	1.25	1.279	1.28	1.31	1.185	1.266	1.348	1.221	0.088	0.087	0.094	0.094	0.097	0.108	0.114	0.098	0.141	0.16	0.108	0.16	0.089	0.089	0.116	0.427	0.365	0.365	0.396	0.359	0.385	0.362	0.356	0.374	0.089	0.091	0.28	0.101	0.101	0.101	0.1	0.091	0.118	0.219	0.37	0.488	0.089	0.091
	2 days, 11:00:33	37	0.087	1.258	1.275	1.283	1.312	1.189	1.272	1.354	1.208	0.088	0.088	0.095	0.094	0.097	0.108	0.114	0.098	0.142	0.16	0.108	0.16	0.09	0.089	0.116	0.426	0.364	0.365	0.395	0.359	0.383	0.362	0.356	0.373	0.089	0.091	0.279	0.101	0.101	0.101	0.1	0.091	0.12	0.219	0.371	0.488	0.089	0.091
	2 days, 11:20:33	37	0.087	1.238	1.275	1.287	1.316	1.196	1.275	1.356	1.202	0.088	0.088	0.096	0.094	0.097	0.108	0.114	0.098	0.142	0.16	0.109	0.161	0.089	0.089	0.114	0.424	0.364	0.364	0.395	0.358	0.383	0.362	0.356	0.372	0.089	0.091	0.278	0.101	0.101	0.101	0.1	0.091	0.121	0.219	0.372	0.49	0.089	0.09
	2 days, 11:40:33	37	0.087	1.221	1.276	1.301	1.317	1.198	1.275	1.356	1.202	0.088	0.087	0.097	0.094	0.097	0.108	0.114	0.098	0.142	0.159	0.109	0.161	0.089	0.089	0.113	0.423	0.364	0.364	0.394	0.358	0.382	0.361	0.355	0.371	0.089	0.09	0.276	0.101	0.101	0.101	0.1	0.091	0.123	0.219	0.373	0.492	0.089	0.09
	2 days, 12:00:33	37	0.087	1.234	1.276	1.3	1.32	1.2	1.278	1.358	1.179	0.088	0.087	0.097	0.094	0.097	0.108	0.114	0.098	0.143	0.158	0.109	0.161	0.089	0.089	0.112	0.421	0.363	0.363	0.393	0.358	0.382	0.361	0.356	0.37	0.089	0.09	0.275	0.101	0.101	0.101	0.1	0.09	0.126	0.22	0.374	0.494	0.089	0.091
Results
		1	2	3	4	5	6	7	8	9	10	11	12
	A	-0.07	1.725	1.615	1.675	1.995	2.155	2.065	2.485	2.42	-0.02	-0.02	-8.36	Max V [Read 2:600]
		1	1	1	1	1	1	1	1	1	1	1	1	R-Squared [Read 2:600]
		1 day, 23:10:33	1 day, 4:10:33	08:50:33	06:30:33	06:10:33	05:50:33	05:10:33	05:30:33	05:10:33	23:50:33	1 day, 2:10:33	1 day, 19:50:33	t at Max V [Read 2:600]
		1 day, 22:04:50	21:14:24	04:40:11	03:09:45	03:03:09	03:18:11	03:02:18	03:35:24	03:11:50	23:30:33	1 day, 2:10:33	1 day, 21:01:51	Lagtime [Read 2:600]
	B	0.04	0.085	0.05	0.29	0.22	0.22	0.445	0.22	0.205	0.02	0.02	-0.355	Max V [Read 2:600]
		1	1	1	1	1	1	1	1	1	1	1	1	R-Squared [Read 2:600]
		00:30:33	00:50:33	01:10:33	08:30:33	07:10:33	06:30:33	06:10:33	05:50:33	05:50:33	08:30:33	11:30:33	1 day, 17:50:33	t at Max V [Read 2:600]
		00:23:03	00:11:08	00:34:33	05:46:25	05:12:22	04:45:33	04:35:23	04:35:33	04:34:13	08:40:33	11:45:33	1 day, 21:41:24	Lagtime [Read 2:600]
	C	1.705	3.685	-11.68	6.85	5.43	3.675	-4.745	-8.295	6.82	-0.02	0.02	6.53	Max V [Read 2:600]
		1	1	1	1	1	1	1	1	1	1	1	1	R-Squared [Read 2:600]
		13:50:33	04:50:33	21:30:33	21:10:33	07:50:33	03:30:33	19:30:33	19:10:33	19:50:33	1 day, 20:50:33	17:10:33	07:50:33	t at Max V [Read 2:600]
		11:53:48	03:56:17	22:31:19	18:55:05	05:35:40	02:50:03	22:10:15	20:45:22	18:00:52	1 day, 20:35:33	17:05:33	05:41:59	Lagtime [Read 2:600]
	D	0.155	0.16	0.08	0.045	-0.03	0.125	0.13	0.195	0.245	0.02	-0.02	0.795	Max V [Read 2:600]
		1	1	1	1	1	1	1	1	1	1	1	1	R-Squared [Read 2:600]
		00:10:33	00:30:33	01:10:33	03:30:33	2 days, 4:30:33	2 days, 11:50:33	06:10:33	12:10:33	13:10:33	08:30:33	09:50:33	1 day, 21:10:33	t at Max V [Read 2:600]
		00:00:33	00:06:11	00:43:03	02:00:33	2 days, 5:47:13	2 days, 7:03:45	03:22:05	04:49:16	04:55:39	08:40:33	09:35:33	1 day, 7:28:51	Lagtime [Read 2:600]
	E	0.105	0.09	0.105	0.715	1.09	0.95	1.235	1.13	1.745	-0.02	0.02	1.65	Max V [Read 2:600]
		1	1	1	1	1	1	1	1	1	1	1	1	R-Squared [Read 2:600]
		00:10:33	00:30:33	2 days, 6:30:33	03:50:33	03:50:33	03:10:33	04:50:33	05:30:33	03:50:33	1 day, 20:50:33	1 day, 18:30:33	03:50:33	t at Max V [Read 2:600]
		00:00:33	00:09:26	2 days, 2:16:44	02:38:02	02:34:41	02:19:30	02:38:12	02:45:52	02:54:08	1 day, 20:35:33	1 day, 18:50:33	02:31:46	Lagtime [Read 2:600]
	F	3.75	7.76	7.895	10.945	11.74	8.095	8.49	10.46	9.13	0.02	-0.025	6.35	Max V [Read 2:600]
		1	1	1	1	1	1	1	1	1	1	1	1	R-Squared [Read 2:600]
		14:50:33	10:30:33	10:10:33	09:30:33	09:10:33	09:30:33	09:10:33	09:10:33	09:10:33	13:10:33	07:50:33	09:10:33	t at Max V [Read 2:600]
		11:57:23	09:21:38	08:43:56	08:33:12	08:16:07	07:57:08	07:36:35	08:02:23	07:52:27	13:45:33	07:48:33	07:33:16	Lagtime [Read 2:600]
	G	0.12	0.07	0.59	0.92	0.975	0.985	1.1	0.885	1.035	-0.02	0.02	1.945	Max V [Read 2:600]
		1	1	1	1	1	1	1	1	1	1	1	1	R-Squared [Read 2:600]
		00:30:33	00:10:33	19:30:33	06:30:33	09:10:33	08:50:33	09:10:33	09:10:33	09:30:33	00:30:33	00:50:33	1 day, 23:30:33	t at Max V [Read 2:600]
		00:13:03	00:00:33	12:20:02	04:47:30	05:10:11	05:04:24	05:39:49	04:15:01	04:54:16	00:20:33	00:55:33	1 day, 17:11:18	Lagtime [Read 2:600]
	H	-0.05	0.185	0.095	-0.21	-0.025	0.025	0.025	-0.02	0.02	-0.02	-0.02	-0.015	Max V [Read 2:600]
		1	1	1	1	1	1	1	1	1	1	1	1	R-Squared [Read 2:600]
		2 days, 8:10:33	00:10:33	03:10:33	11:30:33	1 day, 20:10:33	10:10:33	1 day, 18:30:33	1 day, 17:30:33	1 day, 10:30:33	09:50:33	1 day, 18:10:33	1 day, 2:10:33	t at Max V [Read 2:600]
		2 days, 7:00:33	00:00:33	01:33:11	12:31:30	1 day, 20:28:33	10:08:33	1 day, 18:48:33	1 day, 17:15:33	1 day, 11:05:33	09:30:33	1 day, 17:45:33	1 day, 1:13:53	Lagtime [Read 2:600]
[truncated: 49 more columns]

[truncated: 1 more sheets: growth_R3]
