# Supplementary material for: Bioactivity Profiling of In Silico Predicted Linear Toxins from the Ants Myrmica rubra and Myrmica ruginodis
Source: Toxins (Basel). 2022 Dec 2;14(12):846. doi: 10.3390/toxins14120846 (PMC9784689; doi:10.3390/toxins14120846)
Supplement: Supplementary file 1 [file toxins-14-00846-s001.zip › S8_Contig_BR_toxin_names.xlsx]

## Sheet: Sheet1
U12-MYRTX-Mri1a*	M. rubida	IDPKLLESLA
U1-MYRTX-Mr1a*	M. rubra	IDPKVLESLV
U-MYRTX-Mrub2a	M. rubra	IDPKLLESLA	BR411	B_NODE_65832_length_601_cov_5219.318681_g5543_i2.p3
U-MYRTX-Mrug2a	M. ruginodis	IDPKVLESLA	BR418	G_NODE_52816_length_665_cov_8557.347541_g21172_i0.p4
U-MYRTX-Mrug2b	M. ruginodis	IDPKVLESLL	BR419	G_NODE_62595_length_472_cov_15361.913669_g30328_i0.p3	G_TRINITY_DN40_c0_g2_i5.p1
U-MYRTX-Mrub3a	M. rubra	IDRSEKTERE	BR413	B_TRINITY_DN3289_c0_g1_i3.p3
U-MYRTX-Mrub4a/Mrug7a	M. rubra and M. ruginodis	IDSDALKSLQ	BR412	G_TRINITY_DN40_c0_g2_i10.p2	G_TRINITY_DN40_c0_g2_i10.p2	B_TRINITY_DN3289_c0_g1_i2.p2
U-MYRTX-Mrub4b/Mrug3a	M. rubra and M. ruginodis	IDSKAIKSLQ	BR414	BG_TRINITY_DN3289_c0_g1_i10.p3	G_TRINITY_DN40_c0_g2_i4.p2
U-MYRTX-Mrug4b	M. ruginodis	IDVYFILHLP	BR420	G_TRINITY_DN8078_c0_g2_i15.p5	G_TRINITY_DN8078_c0_g2_i17.p5
U-MYRTX-Mrug5a	M. ruginodis	INPKLWLKLF	BR416	G_NODE_51102_length_712_cov_6893.445967_g19697_i0.p4
U-MYRTX-Mrug5b	M. ruginodis	INPKLLESL	BR417	G_NODE_51839_length_691_cov_9662.951258_g20336_i0.p5
U-MYRTX-Mrug6a	M. ruginodis	KDSDSLKSFQ	BR415	G_NODE_110428_length_223_cov_3.232143_g78121_i0.p1
